# Supplementary material for: Discovery of metabolic biomarkers for gestational diabetes mellitus in a Chinese population
Source: Nutr Metab (Lond). 2021 Aug 21;18:79. doi: 10.1186/s12986-021-00606-8 (PMC8379750; doi:10.1186/s12986-021-00606-8)
Supplement: Supplementary file 4 — Additional file 4. Table S1: List of DEMs in the second trimester group. [file 12986_2021_606_MOESM4_ESM.xlsx]

## Sheet: AllMet_Test
Class	Metabolite	Group_1.Mean	Group_2.Mean	Group_1.Median	Group_2.Median	Group_1.SD	Group_2.SD	Group_1.IQR	Group_2.IQR	P	FDR	FC	log2FC	test.method
Organic Acids	3-Methyl-2-oxovaleric acid	32.1415	28.0166	31.5245	27.2955	7.10316	5.62986	[27.50975,35.76375]	[23.4715,31.21925]	1.83905e-10	3.67809e-08	0.86585	-0.20781	wilcox.test
Organic Acids	3-Hydroxybutyric acid	239.795	150.411	156.368	109.996	275.173	128.399	[102.1295,258.30775]	[78.12575,160.69475]	1.20306e-07	1.20306e-05	0.703446	-0.507488	wilcox.test
Fatty Acids	Palmitic acid	110.724	100.337	108.386	98.5015	28.0492	23.5339	[95.20825,122.6895]	[85.1835,110.3905]	4.47297e-06	0.000298198	0.908803	-0.137961	wilcox.test
Organic Acids	Alpha-Hydroxyisobutyric acid	1.75927	1.25507	1.5595	1.2445	1.35409	1.01329	[1.069,2.1515]	[0.63575,1.61825]	6.97341e-06	0.000348671	0.798012	-0.325517	wilcox.test
SCFAs	Acetic acid	25.9316	22.7024	23.676	21.977	9.9169	5.38175	[20.905,27.662]	[19.15525,24.9495]	3.02428e-05	0.00120971	0.92824	-0.107431	wilcox.test
Carbohydrates	D-Gluconolactone	3.74146	3.41059	3.7705	3.313	0.895899	0.773152	[3.059,4.3865]	[2.892,3.81125]	5.04421e-05	0.0016814	0.878663	-0.186618	wilcox.test
Organic Acids	Alpha-Ketoisovaleric acid	9.73531	8.77994	9.354	8.622	2.38273	2.04765	[8.18175,10.96975]	[7.25025,10.1995]	6.44093e-05	0.00183894	0.921745	-0.117561	wilcox.test
Carbohydrates	D-Glucose	3690.53	3324.62	3673.67	3379.37	964.899	776.438	[3072.1415,4273.538]	[2709.6265,3895.9495]	7.35577e-05	0.00183894	0.919888	-0.120469	wilcox.test
Amino Acids	N-Acetylglycine	5.41204	5.00088	5.1885	4.8475	1.24537	0.928656	[4.6215,5.90875]	[4.4085,5.41475]	9.21353e-05	0.00204745	0.934278	-0.0980766	wilcox.test
Fatty Acids	Nonanoic acid	0.484839	0.319413	0.284	0.317	1.58409	0.166308	[0.15625,0.3385]	[0.241,0.395]	0.000120888	0.00241777	1.1162	0.158592	wilcox.test
Amino Acids	L-Alpha-Aminobutyric acid	4.45636	3.98151	4.2115	3.9045	1.34452	0.925899	[3.58,4.9985]	[3.34325,4.449]	0.000249234	0.00433247	0.927104	-0.109196	wilcox.test
Organic Acids	3-Hydroxyisovaleric acid	0.64478	0.56936	0.6135	0.5415	0.262279	0.210881	[0.49,0.744]	[0.4595,0.663]	0.000259948	0.00433247	0.882641	-0.180102	wilcox.test
Amino Acids	L-Arginine	142.533	132.085	142.979	129.792	31.4938	29.8714	[121.3455,159.201]	[112.082,151.71825]	0.000362837	0.00492634	0.907766	-0.139607	wilcox.test
Fatty Acids	8,11,14-Eicosatrienoic acid	1.67708	1.44836	1.643	1.386	0.671958	0.667661	[1.21225,2.07125]	[1.0045,1.779]	0.000368859	0.00492634	0.843579	-0.245405	wilcox.test
Fatty Acids	Octanoic acid	31.1758	34.0512	31.0875	33.1725	5.83034	8.90078	[27.42825,34.568]	[29.36625,37.084]	0.000369476	0.00492634	1.06707	0.0936531	wilcox.test
Organic Acids	Ketoleucine	57.2637	53.2059	55.86	52.668	12.2841	11.0614	[49.07175,64.50375]	[45.28575,59.10375]	0.00048606	0.00607575	0.942857	-0.0848889	wilcox.test
Fatty Acids	Stearic acid	89.2339	75.963	76.2295	67.842	77.2313	56.9013	[60.0315,93.264]	[57.37675,78.481]	0.000524354	0.00616887	0.88997	-0.168171	wilcox.test
SCFAs	Isovaleric acid	0.254939	0.197043	0.2535	0.203	0.186376	0.149826	[0.16525,0.3265]	[0.059,0.281]	0.000654521	0.00727246	0.800789	-0.320506	wilcox.test
SCFAs	Isobutyric acid	2.70897	2.26981	2.6035	2.2615	1.3943	0.886478	[1.93775,3.2755]	[1.72125,2.861]	0.000750961	0.00790485	0.868638	-0.203172	wilcox.test
Fatty Acids	Linoleic acid	275.219	246.409	270.186	235.737	86.3858	83.0008	[216.16175,334.496]	[194.5615,300.2015]	0.000922444	0.00922444	0.872499	-0.196775	wilcox.test
Bile Acids	Glycocholic acid	0.409162	0.230004	0.203	0.1705	1.13904	0.272512	[0.12975,0.3485]	[0.09875,0.2405]	0.00160301	0.0152668	0.839901	-0.251708	wilcox.test
Fatty Acids	DHA	8.95089	8.04621	8.452	7.1455	3.56676	3.62157	[6.50875,10.65925]	[5.4555,9.9845]	0.00182539	0.0165945	0.845421	-0.242258	wilcox.test
Fatty Acids	Heptadecanoic acid	7.94869	6.82816	7.3865	6.6055	4.0296	3.49846	[5.01425,9.889]	[4.48775,8.12075]	0.00270692	0.0228474	0.894267	-0.161223	wilcox.test
Amino Acids	L-Pipecolic acid	4.57118	4.2443	4.4495	4.071	1.34142	1.16208	[3.67575,5.05975]	[3.50625,4.719]	0.00274169	0.0228474	0.914934	-0.12826	wilcox.test
Fatty Acids	Oleic acid	347.298	313.054	338.312	296.241	119.058	115.091	[268.3195,415.57325]	[230.0115,380.4825]	0.0029301	0.0234408	0.875644	-0.191583	wilcox.test
Organic Acids	Citric acid	103.062	98.1011	104.305	97.7565	19.6625	14.6906	[88.806,116.13175]	[88.836,106.8395]	0.0036735	0.0282577	0.937213	-0.0935507	wilcox.test
Amino Acids	N-Acetyl-L-aspartic acid	0.34149	0.374755	0.3355	0.361	0.0898447	0.135216	[0.27875,0.40075]	[0.30775,0.42175]	0.00447953	0.0331817	1.07601	0.105686	wilcox.test
Bile Acids	Glycochenodeoxycholic acid	0.803489	0.569202	0.555	0.4855	0.981001	0.447078	[0.3345,0.89525]	[0.2865,0.705]	0.00468473	0.0334623	0.874775	-0.193016	wilcox.test
Fatty Acids	DPAn-6	1.72784	1.51013	1.5705	1.4055	0.839642	0.699674	[1.198,2.0595]	[1.0435,1.8625]	0.00532219	0.0367048	0.894938	-0.16014	wilcox.test
Bile Acids	Taurocholic acid	0.246773	0.111837	0.093	0.074	1.03372	0.163249	[0.053,0.14325]	[0.037,0.13125]	0.00617729	0.0402507	0.795699	-0.329705	wilcox.test
Amino Acids	L-Valine	169.519	163.367	168.359	162.902	22.6784	20.9595	[154.042,183.5995]	[148.71,176.118]	0.00623886	0.0402507	0.967584	-0.0475408	wilcox.test
Fatty Acids	Adrenic acid	3.59457	3.17134	3.3405	2.9785	1.64445	1.48996	[2.50475,4.29075]	[2.1135,3.8035]	0.00697161	0.0435725	0.891633	-0.165478	wilcox.test
Peptides	Glycylproline	0.082035	0.073717	0.08	0.076	0.0244777	0.0294244	[0.06975,0.094]	[0.063,0.088]	0.00835892	0.0506601	0.95	-0.0740006	wilcox.test
Fatty Acids	Alpha-Linolenic acid	11.9033	10.3661	11.3905	9.635	6.45728	5.64506	[7.7325,14.5615]	[6.73075,13.5885]	0.0087173	0.0512782	0.84588	-0.241475	wilcox.test
Carnitines	Adipoylcarnitine	0.031635	0.0279605	0.031	0.03	0.0139173	0.0118364	[0.02375,0.03625]	[0.02,0.034]	0.00967331	0.055276	0.967742	-0.0473057	wilcox.test
Organic Acids	Glyceric acid	14.0513	13.0744	13.5835	12.817	3.67741	3.11704	[11.635,16.175]	[10.68925,15.2615]	0.011663	0.0644517	0.943571	-0.0837966	wilcox.test
Organic Acids	Isocitric acid	2.6687	2.51002	2.6395	2.4775	0.73555	0.663935	[2.1675,3.098]	[2.04075,2.86775]	0.0119236	0.0644517	0.938625	-0.0913796	wilcox.test
Amino Acids	Aminocaproic acid	0.141588	0.119877	0.1265	0.101	0.130766	0.121981	[0.069,0.17625]	[0.0555,0.15225]	0.0128363	0.0665996	0.798419	-0.324782	wilcox.test
Fatty Acids	10Z-Heptadecenoic acid	1.30373	1.14527	1.1995	1.0555	0.672401	0.598124	[0.84375,1.6525]	[0.718,1.48625]	0.0129869	0.0665996	0.87995	-0.184507	wilcox.test
Amino Acids	L-Lysine	302.219	292.45	300.653	291.709	40.7129	39.6362	[273.04125,331.1865]	[263.325,317.7195]	0.0154831	0.0757757	0.967677	-0.0474032	t.test
Organic Acids	Oxalic acid	60.6677	54.6342	56.507	50.223	25.1351	20.6658	[41.85425,74.5705]	[39.227,64.35475]	0.015534	0.0757757	0.888793	-0.170081	wilcox.test
Amino Acids	Creatine	38.5541	36.5819	37.7835	36.9705	8.00696	8.10492	[32.9495,43.95275]	[31.098,40.77775]	0.0215281	0.100654	0.978483	-0.0313818	wilcox.test
Fatty Acids	Methylglutaric acid	0.127629	0.105235	0.096	0.088	0.152171	0.0997424	[0.07075,0.13125]	[0.059,0.11525]	0.0216405	0.100654	0.916667	-0.125531	wilcox.test
Amino Acids	L-Isoleucine	115.708	107.238	109.778	104.996	39.6667	33.8271	[98.784,127.39375]	[91.96725,121.15125]	0.0227882	0.103583	0.956439	-0.0642549	wilcox.test
Fatty Acids	Myristic acid	16.8161	15.0747	15.561	14.6445	7.12736	5.63478	[12.14025,20.03075]	[11.13275,18.68975]	0.0238956	0.106203	0.941103	-0.0875758	wilcox.test
Amino Acids	L-Leucine	179.986	175.054	178.888	173.382	23.3995	21.9127	[165.1485,192.955]	[161.32475,186.68175]	0.0246043	0.106473	0.969224	-0.0450983	wilcox.test
Carbohydrates	D-Fructose	2.19727	2.0869	2.134	2.037	0.542523	0.536325	[1.7935,2.5485]	[1.69575,2.3915]	0.0250211	0.106473	0.954545	-0.0671142	wilcox.test
Bile Acids	Glycoursodeoxycholic acid	0.109578	0.086979	0.077	0.0715	0.118907	0.109086	[0.055,0.129]	[0.04,0.097]	0.025874	0.107808	0.928571	-0.106915	wilcox.test
Fatty Acids	12-Hydroxystearic acid	0.134481	0.144568	0.1285	0.148	0.0611494	0.0685221	[0.10375,0.16725]	[0.11075,0.174]	0.0266858	0.108921	1.15175	0.203829	wilcox.test
Carnitines	L-Acetylcarnitine	3.60857	3.34072	3.4595	3.101	1.23235	1.07428	[2.726,4.18125]	[2.652,3.9775]	0.0283335	0.113334	0.896372	-0.15783	wilcox.test
Phenylpropanoic Acids	3-Hydroxyphenylhydracrylic acid	0.110076	0.0951515	0.075	0.0645	0.106139	0.126752	[0.037,0.14925]	[0.032,0.102]	0.0289885	0.11368	0.86	-0.217591	wilcox.test
Carnitines	Hexanylcarnitine	0.0324335	0.0306535	0.028	0.025	0.0250787	0.0413766	[0.02,0.037]	[0.01775,0.033]	0.0308567	0.116903	0.892857	-0.163499	wilcox.test
Carnitines	3-Hydroxylisovalerylcarnitine	0.04426	0.04217	0.044	0.043	0.00937614	0.00665678	[0.041,0.047]	[0.04,0.046]	0.0309794	0.116903	0.977273	-0.0331669	wilcox.test
Fatty Acids	Palmitoleic acid	25.6552	22.8831	23.051	20.2555	21.2302	17.7364	[16.59975,30.97725]	[13.6155,28.2455]	0.0339712	0.125819	0.878725	-0.186516	wilcox.test
Carnitines	Carnitine	9.8219	10.1682	9.9425	10.0365	1.734	1.67205	[8.6895,10.8055]	[9.10375,11.14625]	0.0426821	0.155208	1.03526	0.0499959	t.test
Carnitines	Malonylcarnitine	0.04006	0.039294	0.042	0.041	0.012074	0.0115015	[0.038,0.045]	[0.035,0.043]	0.0448068	0.15809	0.97619	-0.0347654	wilcox.test
Bile Acids	Taurochenodeoxycholic acid	0.39068	0.288177	0.258	0.2115	0.501654	0.277543	[0.15425,0.439]	[0.13675,0.3575]	0.0450557	0.15809	0.819767	-0.286713	wilcox.test
Fatty Acids	EPA	0.939629	0.894294	0.8175	0.7295	0.582338	0.654858	[0.641,1.1095]	[0.525,1.04025]	0.0547248	0.187957	0.892355	-0.164311	wilcox.test
Fatty Acids	Pentadecanoic acid	0.861317	0.760782	0.824	0.7195	0.507031	0.473933	[0.515,1.15025]	[0.4165,1.03675]	0.055932	0.187957	0.87318	-0.19565	wilcox.test
Bile Acids	Glycodeoxycholic acid	0.326186	0.236235	0.2005	0.1695	0.473987	0.219191	[0.11075,0.35475]	[0.08825,0.31525]	0.0564311	0.187957	0.845387	-0.242317	wilcox.test
Phenylpropanoic Acids	Phenyllactic acid	0.092132	0.102565	0.0915	0.096	0.0384549	0.049394	[0.068,0.115]	[0.072,0.126]	0.057327	0.187957	1.04918	0.0692627	wilcox.test
Carnitines	2-Methylbutyroylcarnitine	0.040711	0.039588	0.041	0.0395	0.0117655	0.0145628	[0.037,0.045]	[0.035,0.044]	0.0644308	0.207841	0.963415	-0.0537713	wilcox.test
Organic Acids	Erythronic acid	4.98721	4.58178	4.4625	4.0595	2.18828	1.92368	[3.34175,6.36925]	[3.23075,5.473]	0.0780872	0.244708	0.909692	-0.13655	wilcox.test
Fatty Acids	DPA	3.02885	2.80617	2.785	2.638	1.32018	1.31793	[2.091,3.7985]	[1.95875,3.3735]	0.0783066	0.244708	0.947217	-0.0782328	wilcox.test
Organic Acids	cis and trans-Aconitic acid	52.1542	49.9307	50.519	49.0925	11.0921	8.76233	[43.925,60.11825]	[43.64675,55.17725]	0.0920888	0.28335	0.971763	-0.0413234	wilcox.test
Fatty Acids	10,13-Nonadecadienoic acid	0.0773455	0.069219	0.071	0.067	0.0409112	0.0332207	[0.056,0.09425]	[0.05175,0.08975]	0.0972686	0.294753	0.943662	-0.0836579	wilcox.test
Bile Acids	Taurodeoxycholic acid	0.226159	0.16461	0.145	0.1265	0.349285	0.147618	[0.08375,0.227]	[0.07375,0.20775]	0.101177	0.302019	0.872414	-0.196916	wilcox.test
Bile Acids	Tauroursodeoxycholic acid	0.042451	0.0384585	0.034	0.034	0.0414873	0.0462517	[0.029,0.04025]	[0.026,0.038]	0.106825	0.314192	1	0	wilcox.test
SCFAs	Propanoic acid	8.17641	7.68712	7.8485	7.3035	2.84973	2.11281	[6.3285,9.28625]	[6.12175,9.035]	0.116243	0.336936	0.93056	-0.103829	wilcox.test
Carbohydrates	Threonic acid	4.07613	3.72649	3.475	3.1715	2.07528	1.8632	[2.48325,5.32775]	[2.51125,4.5825]	0.126531	0.360978	0.912662	-0.131848	wilcox.test
Amino Acids	L-Proline	165.793	163.789	165.806	158.567	27.7761	33.34	[146.685,182.69775]	[143.9815,177.213]	0.128693	0.360978	0.956344	-0.0643991	wilcox.test
Amino Acids	N-Acetylglutamine	0.454635	0.455495	0.4505	0.447	0.0213026	0.0342365	[0.443,0.461]	[0.44075,0.46]	0.131018	0.360978	0.992231	-0.0112523	wilcox.test
Benzenoids	Benzenebutanoic acid	1.15555	1.16121	0.9115	0.995	1.12004	0.806141	[0.51175,1.371]	[0.7255,1.39025]	0.131757	0.360978	1.09161	0.126454	wilcox.test
SCFAs	Isocaproic acid	0.29074	0.28364	0.285	0.2725	0.0744714	0.0707174	[0.243,0.33525]	[0.242,0.31025]	0.136018	0.366528	0.95614	-0.0647057	wilcox.test
Carnitines	Methylmalonylcarnitine	0.208685	0.214695	0.215	0.216	0.0397032	0.0417649	[0.201,0.221]	[0.208,0.222]	0.137448	0.366528	1.00465	0.00669465	wilcox.test
Benzenoids	4-Hydroxyphenylpyruvic acid	0.209541	0.195936	0.2005	0.183	0.105921	0.0828958	[0.157,0.24325]	[0.15375,0.2395]	0.144867	0.381229	0.912718	-0.131759	wilcox.test
Fatty Acids	Myristelaidic acid	0.256996	0.251406	0.207	0.185	0.254716	0.393567	[0.1335,0.3125]	[0.13475,0.28025]	0.15576	0.404572	0.89372	-0.162105	wilcox.test
Carnitines	Isovelarylcarnitine	0.03337	0.030881	0.033	0.03	0.0160853	0.0124607	[0.025,0.03825]	[0.023,0.03825]	0.158766	0.407091	0.909091	-0.137504	wilcox.test
Amino Acids	L-Asparagine	65.2351	63.9195	64.5705	64.004	9.64704	10.2967	[58.76025,70.43575]	[56.8355,69.34525]	0.162318	0.410931	0.991227	-0.0127131	wilcox.test
Fatty Acids	Gamma-Linolenic acid	1.52346	1.44062	1.3995	1.2525	0.781511	0.79337	[0.97625,1.88025]	[0.9595,1.7825]	0.16665	0.416624	0.894962	-0.160101	wilcox.test
Phenylpropanoic Acids	Cinnamic acid	0.043954	0.048742	0.047	0.047	0.0213416	0.0277072	[0.0375,0.05]	[0.041,0.051]	0.169881	0.419459	1	0	wilcox.test
Fatty Acids	Arachidonic acid	13.9678	13.4251	13.898	13.231	3.61715	3.70494	[11.16375,15.879]	[11.0045,15.66225]	0.188314	0.459304	0.952007	-0.0709552	wilcox.test
Amino Acids	L-Histidine	102.377	100.262	101.595	100.439	13.926	12.7579	[93.5585,109.2795]	[90.544,107.70825]	0.199744	0.481311	0.988617	-0.016517	wilcox.test
Fatty Acids	Heptanoic acid	0.25606	0.239741	0.2315	0.2375	0.261402	0.106159	[0.1665,0.27375]	[0.184,0.284]	0.202477	0.482088	1.02592	0.0369153	wilcox.test
Organic Acids	Azelaic acid	0.51551	0.065626	0.065	0.062	2.9467	0.0562172	[0.04675,0.08325]	[0.04375,0.077]	0.207039	0.487151	0.953846	-0.0681715	wilcox.test
Phenylpropanoic Acids	Hydrocinnamic acid	0.694643	0.781005	0.4065	0.5565	1.07268	1.14623	[0.1785,0.886]	[0.18925,0.892]	0.219849	0.501305	1.369	0.453126	wilcox.test
Bile Acids	Isolithocholic acid	0.0271325	0.0290115	0.024	0.026	0.0136877	0.014551	[0.02,0.032]	[0.019,0.035]	0.224684	0.501305	1.08333	0.115477	wilcox.test
Indoles	3-Indolepropionic acid	4.78409	5.71969	1.0885	1.3465	17.1401	20.9273	[0.473,2.11975]	[0.4865,2.64925]	0.226258	0.501305	1.23702	0.306873	wilcox.test
Amino Acids	L-Aspartic acid	56.5369	54.7526	55.742	54.1985	12.939	12.0658	[47.3295,64.0185]	[46.815,60.9345]	0.228756	0.501305	0.97231	-0.0405118	wilcox.test
Amino Acids	L-Glutamic acid	34.5425	33.3057	33.547	32.9705	9.66246	8.76778	[27.677,40.653]	[26.90075,39.15]	0.229761	0.501305	0.982815	-0.025008	wilcox.test
Amino Acids	L-Tyrosine	65.3994	64.3372	64.208	63.161	8.85851	8.08745	[59.024,71.2445]	[58.686,69.82825]	0.230096	0.501305	0.983694	-0.023719	wilcox.test
Carbohydrates	D-Ribulose	10.0908	10.4484	9.9685	10.403	2.84089	3.24485	[8.50575,11.54]	[8.5835,12.26175]	0.2306	0.501305	1.04359	0.0615513	wilcox.test
Carbohydrates	N-Acetyl-D-glucosamine	0.843535	0.800755	0.7685	0.741	0.40514	0.367255	[0.58675,1.018]	[0.59,0.9655]	0.236527	0.50866	0.964216	-0.0525717	wilcox.test
Carbohydrates	D-Maltose/Alpha-Lactose	2.98681	3.14962	2.5955	2.7025	1.9761	1.86754	[1.90425,3.704]	[2.04275,3.86075]	0.245038	0.519063	1.04123	0.0582821	wilcox.test
Bile Acids	Glycolithocholic acid	0.051052	0.050584	0.0465	0.047	0.0668026	0.0254056	[0.036,0.054]	[0.039,0.058]	0.246555	0.519063	1.01075	0.01543	wilcox.test
Bile Acids	Deoxycholic acid	0.40767	0.41527	0.326	0.3135	0.298995	0.438843	[0.22475,0.5005]	[0.20575,0.46225]	0.253204	0.521447	0.961656	-0.0564065	wilcox.test
Phenylpropanoic Acids	2-Phenylpropionate	0.701476	0.790663	0.399	0.5695	1.06014	1.14194	[0.18225,0.86225]	[0.18625,0.8945]	0.254105	0.521447	1.42732	0.513307	wilcox.test
Fatty Acids	Tridecanoic acid	0.0826025	0.0798915	0.0755	0.0745	0.0506676	0.0527127	[0.05775,0.09725]	[0.057,0.091]	0.255509	0.521447	0.986755	-0.0192362	wilcox.test
Amino Acids	Citrulline	17.8243	17.2567	17.2195	16.9195	3.83642	3.36948	[15.27975,20.095]	[15.201,19.46675]	0.270488	0.543788	0.982578	-0.0253563	wilcox.test
Bile Acids	Lithocholic acid	0.0262885	0.0279045	0.025	0.0265	0.0133326	0.0148327	[0.018,0.03225]	[0.019,0.034]	0.271894	0.543788	1.06	0.0840643	wilcox.test
Fatty Acids	Ricinoleic acid	0.19222	0.188625	0.195	0.193	0.0468474	0.0477585	[0.16975,0.21425]	[0.16275,0.21025]	0.280353	0.550882	0.989744	-0.0148733	wilcox.test
Carnitines	Octanoylcarnitine	0.100252	0.109956	0.0785	0.069	0.0924952	0.291921	[0.04975,0.12325]	[0.049,0.10925]	0.28095	0.550882	0.878981	-0.186096	wilcox.test
Amino Acids	L-Tryptophan	80.6288	82.0136	79.7645	80.808	13.0649	12.2179	[70.62125,88.798]	[74.1845,88.81]	0.284842	0.553092	1.01308	0.0187513	wilcox.test
Carbohydrates	D-Xylose	2.30065	2.29963	2.083	1.909	1.09778	1.30381	[1.6585,2.528]	[1.61225,2.575]	0.292506	0.562512	0.916467	-0.125846	wilcox.test
Benzenoids	Ortho-Hydroxyphenylacetic acid	0.147391	0.15058	0.146	0.1515	0.0482724	0.0435228	[0.11875,0.173]	[0.127,0.1745]	0.309659	0.586516	1.03767	0.0533494	wilcox.test
Organic Acids	Citramalic acid	0.0853855	0.072806	0.0725	0.07	0.106046	0.058343	[0.043,0.09825]	[0.0385,0.09525]	0.310853	0.586516	0.965517	-0.0506261	wilcox.test
SCFAs	Butyric acid	22.7583	23.1081	22.1955	22.734	5.99038	4.655	[18.948,25.612]	[19.97925,25.99225]	0.313825	0.586589	1.02426	0.0345843	wilcox.test
Nucleotides	S-Adenosylhomocysteine	0.218725	0.20594	0.204	0.2035	0.0877491	0.054649	[0.194,0.22425]	[0.193,0.218]	0.33372	0.618	0.997549	-0.00354036	wilcox.test
Benzenoids	Phenylacetic acid	9.56186	10.6463	8.274	8.6785	6.23871	7.76885	[5.19475,11.802]	[5.20225,13.807]	0.343801	0.630827	1.04889	0.0688607	wilcox.test
Organic Acids	Pimelic acid	0.0701455	0.0602595	0.051	0.055	0.0991042	0.0500866	[0.0265,0.076]	[0.03075,0.07825]	0.351064	0.638298	1.07843	0.108934	wilcox.test
Carnitines	Palmitoylcarnitine	0.114915	0.11614	0.1105	0.116	0.0331559	0.0299129	[0.094,0.13325]	[0.09675,0.13225]	0.369701	0.65933	1.04977	0.0700784	wilcox.test
Carnitines	Lauroylcarnitine	0.052874	0.047783	0.047	0.047	0.0430442	0.0351507	[0.033,0.05925]	[0.032,0.05525]	0.370692	0.65933	1	0	wilcox.test
Amino Acids	N-Acetylserine	2.37411	2.35475	2.346	2.3055	0.46124	0.493131	[2.07775,2.68425]	[2.0095,2.63475]	0.372522	0.65933	0.982737	-0.0251233	wilcox.test
Pyridines	N-Methylnicotinamide	10.6692	11.9639	9.3405	9.3135	7.03438	9.09569	[5.50475,13.868]	[5.557,15.03625]	0.379284	0.660959	0.997109	-0.00417635	wilcox.test
Fatty Acids	Myristoleic acid	0.415683	0.405802	0.3945	0.3675	0.247961	0.260163	[0.25825,0.55325]	[0.24225,0.5225]	0.38631	0.660959	0.931559	-0.102281	wilcox.test
Carbohydrates	N-Acetylneuraminic acid	2.37255	2.2789	2.1435	2.1115	0.979933	0.86738	[1.79075,2.72975]	[1.80675,2.5045]	0.38897	0.660959	0.985071	-0.0217002	wilcox.test
Organic Acids	Shikimic acid	0.41269	0.4013	0.397	0.386	0.127739	0.113066	[0.346,0.457]	[0.344,0.436]	0.390148	0.660959	0.972292	-0.0405382	wilcox.test
Fatty Acids	Methylsuccinic acid	0.213406	0.196199	0.1725	0.1705	0.14777	0.12703	[0.13375,0.2615]	[0.1185,0.24325]	0.391824	0.660959	0.988406	-0.0168246	wilcox.test
Organic Acids	2-Hydroxy-3-methylbutyric acid	7.2698	7.05982	6.9185	6.6045	2.54297	2.15607	[5.6915,8.3565]	[5.54075,8.27125]	0.39327	0.660959	0.954614	-0.0670099	wilcox.test
Organic Acids	Oxoadipic acid	0.177084	0.174689	0.1705	0.169	0.0556354	0.0574252	[0.152,0.19475]	[0.15075,0.19225]	0.407289	0.678122	0.991202	-0.0127485	wilcox.test
Organic Acids	Glutaconic acid	1.5351	1.38211	1.333	1.2935	1.03412	0.630458	[1.02325,1.6115]	[0.99075,1.59225]	0.410264	0.678122	0.970368	-0.0433967	wilcox.test
Fatty Acids	Methylmalonic acid	4.1884	4.07712	4.09	3.9105	1.63772	1.31338	[3.3085,4.92475]	[3.2975,4.6195]	0.441674	0.718723	0.956112	-0.0647478	wilcox.test
Amino Acids	Gamma-Aminobutyric acid	0.433541	0.441273	0.4255	0.4395	0.114899	0.100894	[0.38375,0.49025]	[0.38175,0.504]	0.445009	0.718723	1.0329	0.046704	wilcox.test
Indoles	Indoleacrylic acid	0.167803	0.163498	0.153	0.151	0.0921043	0.101846	[0.10575,0.2115]	[0.09875,0.2105]	0.455382	0.718723	0.986928	-0.0189831	wilcox.test
Bile Acids	Chenodeoxycholic acid	0.248586	0.259416	0.1625	0.1495	0.300196	0.399062	[0.07025,0.3005]	[0.06325,0.25525]	0.455539	0.718723	0.92	-0.120294	wilcox.test
Carnitines	Decanoylcarnitine C10	0.161452	0.160195	0.1395	0.1335	0.113273	0.15426	[0.097,0.192]	[0.096,0.18]	0.457204	0.718723	0.956989	-0.0634254	wilcox.test
Fatty Acids	5-Dodecenoic acid	0.42648	0.403996	0.3835	0.3575	0.246619	0.233861	[0.25975,0.545]	[0.255,0.50275]	0.462213	0.718723	0.932203	-0.101283	wilcox.test
Amino Acids	Pyroglutamic acid	35.4288	34.6072	34.2795	33.3935	10.2867	8.96171	[28.2575,42.606]	[27.43325,40.594]	0.46644	0.718723	0.974154	-0.0377788	wilcox.test
Organic Acids	2-Furoic acid	0.303551	0.296181	0.2895	0.285	0.11889	0.119029	[0.226,0.37525]	[0.22575,0.34575]	0.466963	0.718723	0.984456	-0.0226014	wilcox.test
Bile Acids	Ursodeoxycholic acid	0.07567	0.0807865	0.051	0.0485	0.0871418	0.125079	[0.024,0.09825]	[0.02175,0.0845]	0.46717	0.718723	0.95098	-0.0725125	wilcox.test
SCFAs	Valeric acid	0.53169	0.513014	0.52	0.5125	0.18243	0.171583	[0.4215,0.61525]	[0.42425,0.5995]	0.497144	0.749424	0.985577	-0.0209596	wilcox.test
Organic Acids	Benzoic acid	2.74165	2.77585	2.5705	2.6945	1.03315	0.92267	[2.09225,3.211]	[2.1875,3.23475]	0.502645	0.749424	1.04824	0.0679686	wilcox.test
Organic Acids	L-Lactic acid	4732.94	4654.12	4633.97	4548.05	1076.02	1046.75	[3924.437,5490.61075]	[3758.98125,5396.176]	0.503473	0.749424	0.981458	-0.0270022	wilcox.test
Organic Acids	Succinic acid	5.73915	5.59663	5.522	5.3295	1.9282	1.67683	[4.5855,6.591]	[4.4945,6.3775]	0.503749	0.749424	0.965139	-0.0511907	wilcox.test
Nucleotides	Adenosine Monophosphate	1.31631	1.31037	1.315	1.313	0.0610822	0.0520264	[1.30275,1.326]	[1.304,1.323]	0.505862	0.749424	0.998479	-0.00219588	wilcox.test
Amino Acids	L-Serine	218.214	216.588	215.535	213.172	28.785	28.991	[199.6105,236.67725]	[196.4415,234.94525]	0.516806	0.75537	0.989039	-0.0159009	wilcox.test
Organic Acids	Glutaric acid	0.183021	0.143159	0.099	0.103	0.294378	0.181288	[0.067,0.17125]	[0.047,0.1635]	0.517428	0.75537	1.0404	0.0571439	wilcox.test
Bile Acids	beta-Ursodeoxycholic Acid	0.11747	0.0967235	0.067	0.064	0.168959	0.113707	[0.044,0.12225]	[0.043,0.10275]	0.522619	0.757419	0.955224	-0.0660892	wilcox.test
Fatty Acids	Dodecanoic acid	1.06156	1.0303	0.936	0.85	0.920439	0.863528	[0.5045,1.34125]	[0.47625,1.2665]	0.539103	0.77181	0.90812	-0.139046	wilcox.test
Carbohydrates	Tartaric acid	0.143282	0.125403	0.091	0.0925	0.317367	0.19033	[0.051,0.12625]	[0.05875,0.12825]	0.540267	0.77181	1.01648	0.0235868	wilcox.test
Carnitines	Propionylcarnitine	0.298625	0.29603	0.292	0.285	0.0685517	0.0682932	[0.25675,0.32375]	[0.25,0.33675]	0.547161	0.776115	0.976027	-0.0350064	wilcox.test
Phenylpropanoic Acids	3-Phenylbutyric acid	0.12246	0.122059	0.128	0.1235	0.0525488	0.0492656	[0.10875,0.15]	[0.10375,0.14925]	0.556373	0.778214	0.964844	-0.0516328	wilcox.test
Organic Acids	L-Malic acid	6.18179	6.04869	5.9535	5.7435	2.49052	2.31485	[4.3165,7.3635]	[4.30775,7.34475]	0.556423	0.778214	0.964727	-0.0518079	wilcox.test
Bile Acids	Tauro-a-muricholic acid and Tauro-b-muricholic acid	0.185369	0.181209	0.1395	0.149	0.176652	0.120541	[0.112,0.20125]	[0.1125,0.2025]	0.570417	0.785855	1.0681	0.0950472	wilcox.test
Carnitines	Stearylcarnitine	0.110061	0.111601	0.1	0.102	0.0766732	0.0690179	[0.077,0.121]	[0.08,0.11925]	0.572765	0.785855	1.02	0.0285692	wilcox.test
Fatty Acids	3-Methyladipic acid	1.13476	1.20298	1.02	1.059	0.67771	0.888005	[0.70075,1.38525]	[0.71825,1.4665]	0.573674	0.785855	1.03824	0.0541334	wilcox.test
Phenylpropanoic Acids	Coumaric acid/4-Hydroxycinnamic acid	0.059358	0.058366	0.056	0.057	0.0292398	0.025924	[0.052,0.06]	[0.051,0.06125]	0.602909	0.818778	1.01786	0.0255351	wilcox.test
Organic Acids	Guanidoacetic acid	1.64373	1.65885	1.5735	1.626	0.481436	0.480757	[1.285,1.8785]	[1.311,1.9615]	0.605896	0.818778	1.03337	0.0473501	wilcox.test
Amino Acids	L-Threonine	131.274	129.452	129.815	130.381	22.3174	23.8346	[115.46625,143.876]	[113.20825,144.74475]	0.622611	0.835719	1.00436	0.00627099	wilcox.test
Amino Acids	L-Alanine	377.883	374.261	368.505	367.423	61.4145	55.163	[334.18725,409.39775]	[329.7265,409.40725]	0.632734	0.843646	0.997064	-0.00424226	wilcox.test
Bile Acids	Glycohyocholic acid	0.0510595	0.0504545	0.048	0.048	0.0298545	0.0256218	[0.045,0.05525]	[0.044,0.054]	0.640591	0.846322	1	0	wilcox.test
Carnitines	Linoleylcarnitine	0.127373	0.128567	0.123	0.123	0.0664358	0.0687159	[0.097,0.146]	[0.1,0.1495]	0.643205	0.846322	1	0	wilcox.test
Organic Acids	Glycolic acid	6.27042	6.05011	6.0475	6.0175	2.7611	2.35374	[4.7,7.668]	[4.64425,7.44125]	0.650067	0.847254	0.995039	-0.00717463	wilcox.test
Carbohydrates	Galactonic acid	0.391325	0.33836	0.324	0.321	0.518471	0.0945998	[0.31075,0.347]	[0.307,0.346]	0.652452	0.847254	0.990741	-0.0134205	wilcox.test
Amino Acids	L-Homoserine	7.73379	7.76145	7.6055	7.715	1.56746	1.55742	[6.561,8.68975]	[6.62275,8.65325]	0.656622	0.847254	1.0144	0.0206231	wilcox.test
SCFAs	Caproic acid	0.32027	0.313855	0.3	0.292	0.136182	0.134608	[0.23975,0.35925]	[0.248,0.35025]	0.676427	0.867215	0.973333	-0.0389941	wilcox.test
Benzenoids	3,4-Dihydroxymandelic acid	0.201776	0.203159	0.196	0.181	0.139869	0.160237	[0.11175,0.241]	[0.10025,0.23825]	0.681162	0.867723	0.923469	-0.114864	wilcox.test
Amino Acids	Dimethylglycine	2.67901	2.65619	2.4015	2.4095	1.19587	1.43562	[2.0825,2.88575]	[2.052,2.864]	0.693593	0.877966	1.00333	0.00479799	wilcox.test
Organic Acids	Adipic acid	0.222049	0.198427	0.1755	0.1815	0.240781	0.136506	[0.125,0.228]	[0.131,0.227]	0.701579	0.88049	1.03419	0.0484985	wilcox.test
Fatty Acids	2,2-Dimethyladipic acid	0.0369245	0.031726	0.03	0.029	0.0392998	0.0209018	[0.019,0.04325]	[0.021,0.039]	0.704392	0.88049	0.966667	-0.0489096	wilcox.test
Bile Acids	Taurohyocholic acid	0.0529435	0.054081	0.0545	0.055	0.0282506	0.0346606	[0.049,0.058]	[0.049,0.06]	0.712778	0.88275	1.00917	0.0131754	wilcox.test
Bile Acids	Hyodeoxycholic acid	0.077071	0.078776	0.074	0.07	0.0536588	0.0658391	[0.054,0.08775]	[0.053,0.092]	0.715028	0.88275	0.945946	-0.0801703	wilcox.test
Amino Acids	5-Aminolevulinic acid	2.39113	2.38921	2.4065	2.356	0.566287	0.561905	[2.0935,2.75075]	[2.08775,2.68825]	0.725138	0.889579	0.979015	-0.0305969	wilcox.test
Fatty Acids	Undecanoic acid	0.075046	0.064243	0.063	0.063	0.062938	0.0359999	[0.049,0.076]	[0.052,0.073]	0.732567	0.889579	1	0	wilcox.test
Benzenoids	Phenylpyruvic acid	0.182355	0.17954	0.181	0.179	0.0618435	0.0466056	[0.14925,0.21075]	[0.149,0.208]	0.733902	0.889579	0.98895	-0.0160301	wilcox.test
Organic Acids	2-Hydroxyglutaric acid	0.65274	0.603954	0.5385	0.562	0.445987	0.290849	[0.4105,0.8015]	[0.403,0.7455]	0.767373	0.920901	1.04364	0.0616238	wilcox.test
Carbohydrates	Lactulose	0.379439	0.40818	0.3355	0.335	0.236248	0.419508	[0.32175,0.36175]	[0.32,0.3695]	0.772967	0.920901	0.99851	-0.00215167	wilcox.test
Fatty Acids	Sebacic acid	0.0656815	0.04135	0.0395	0.039	0.18037	0.0357245	[0.031,0.046]	[0.033,0.046]	0.773557	0.920901	0.987342	-0.0183785	wilcox.test
Amino Acids	Glycine	301.14	301.827	297.069	300.498	47.2088	40.4283	[271.2865,325.99775]	[273.6915,323.62875]	0.781283	0.923037	1.01154	0.0165573	wilcox.test
Benzenoids	Mandelic acid	0.075164	0.075292	0.072	0.0715	0.0317192	0.0339786	[0.054,0.09025]	[0.054,0.09025]	0.784582	0.923037	0.993056	-0.0100537	wilcox.test
Organic Acids	Fumaric acid	1.4381	1.36804	1.1885	1.166	2.19007	1.50865	[0.793,1.6085]	[0.80925,1.579]	0.79826	0.925843	0.981069	-0.0275741	wilcox.test
Organic Acids	Pyruvic acid	226.777	223.451	181.88	186.95	200.702	131.995	[126.77675,283.61825]	[125.1175,292.20025]	0.798935	0.925843	1.02788	0.0396695	wilcox.test
Organic Acids	Citraconic acid	0.071019	0.0797445	0.078	0.078	0.0437147	0.122738	[0.067,0.081]	[0.06775,0.081]	0.802159	0.925843	1	0	wilcox.test
Organic Acids	Pyrrole-2-carboxylic acid	0.079501	0.074899	0.067	0.066	0.0581058	0.0452736	[0.05375,0.09]	[0.054,0.08925]	0.810289	0.925843	0.985075	-0.0216951	wilcox.test
Carnitines	Myristoylcarnitine	0.0456315	0.044595	0.045	0.046	0.0146046	0.0113974	[0.04,0.05025]	[0.039,0.05]	0.816524	0.925843	1.02222	0.0317089	wilcox.test
Phenylpropanoic Acids	2-Hydroxycinnamic acid	0.045303	0.046909	0.044	0.046	0.0255104	0.0292831	[0.03275,0.058]	[0.03275,0.057]	0.816618	0.925843	1.04545	0.0641303	wilcox.test
Fatty Acids	But-2-enoic acid	0.732257	0.745897	0.6725	0.6345	0.542962	0.519011	[0.3395,1.02325]	[0.35875,1.016]	0.819371	0.925843	0.943494	-0.0839141	wilcox.test
Fatty Acids	Decanoic acid	1.38711	1.42595	1.299	1.3435	0.602472	0.957208	[1.00125,1.6285]	[1.0055,1.58425]	0.826781	0.928968	1.03426	0.0485949	wilcox.test
Bile Acids	beta-Hyodeoxycholic Acid	0.043219	0.0418845	0.041	0.041	0.0266406	0.028064	[0.037,0.045]	[0.037,0.044]	0.831516	0.929068	1	0	wilcox.test
Amino Acids	Hippuric acid	2.39541	2.92383	1.816	1.6175	2.31842	3.82576	[0.7865,3.35975]	[0.83,3.00125]	0.852134	0.938713	0.890694	-0.166998	wilcox.test
Fatty Acids	9-Pentadecenoic acid	0.0813325	0.0766965	0.066	0.068	0.0852716	0.0746037	[0.047,0.083]	[0.05075,0.08125]	0.854151	0.938713	1.0303	0.0430687	wilcox.test
Indoles	Indole-3-carboxylic acid	0.167084	0.178475	0.1525	0.162	0.132063	0.17224	[0.0705,0.245]	[0.0765,0.2225]	0.854276	0.938713	1.0623	0.0871846	wilcox.test
Amino Acids	L-Glutamine	762.975	762.239	755.183	757.726	109.117	105.435	[696.282,818.46525]	[685.4735,822.5775]	0.858922	0.938713	1.00337	0.00485187	wilcox.test
Organic Acids	Oxoglutaric acid	23.5156	23.9007	19.7085	19.3135	13.9101	14.1245	[14.4245,29.82]	[13.99225,29.1255]	0.881052	0.945271	0.979958	-0.0292083	wilcox.test
Amino Acids	Alpha-N-Phenylacetyl-L-Glutamine	1.35421	1.40078	1.2105	1.196	0.885035	1.01079	[0.68425,1.8545]	[0.63325,1.87775]	0.886173	0.945271	0.988021	-0.0173857	wilcox.test
Amino Acids	Ornithine	77.5789	76.8838	76.9075	74.3225	20.8932	18.758	[61.57,90.13925]	[62.642,90.59975]	0.888564	0.945271	0.966388	-0.0493253	wilcox.test
Carnitines	Glutarylcarnitine	0.0397195	0.0419025	0.041	0.04	0.0202394	0.027913	[0.02875,0.048]	[0.026,0.049]	0.889217	0.945271	0.97561	-0.0356239	wilcox.test
Amino Acids	L-Homocitrulline	0.403024	0.404309	0.386	0.39	0.242243	0.230089	[0.24425,0.50725]	[0.24875,0.5055]	0.893348	0.945271	1.01036	0.0148733	wilcox.test
Carbohydrates	Glucaric acid	0.287865	0.291545	0.2855	0.2835	0.0802049	0.0930414	[0.25475,0.31325]	[0.25375,0.315]	0.898135	0.945271	0.992995	-0.010142	wilcox.test
Carnitines	Oleylcarnitine C18 1	0.225105	0.22416	0.218	0.2165	0.0754584	0.0738485	[0.172,0.261]	[0.173,0.273]	0.907042	0.945271	0.993119	-0.00996111	wilcox.test
Benzenoids	Homovanillic acid	0.303935	0.311522	0.3195	0.3115	0.133778	0.135287	[0.24875,0.3805]	[0.2475,0.373]	0.908754	0.945271	0.974961	-0.0365838	wilcox.test
Benzenoids	4-Aminohippuric acid	0.36678	0.360825	0.367	0.367	0.0617644	0.0457693	[0.358,0.37525]	[0.356,0.377]	0.910378	0.945271	1	0	wilcox.test
Indoles	Indoleacetic acid	1.42925	1.34392	1.184	1.1785	0.966911	0.757804	[0.858,1.67475]	[0.887,1.5765]	0.912187	0.945271	0.995355	-0.00671732	wilcox.test
Fatty Acids	Itaconic acid	0.167449	0.167446	0.161	0.161	0.0958639	0.0833771	[0.13275,0.19525]	[0.13375,0.18925]	0.930034	0.948816	1	0	wilcox.test
Amino Acids	Methylcysteine	3.6376	3.56603	3.2385	3.1845	1.68583	1.49944	[2.5345,4.2795]	[2.595,4.14975]	0.934512	0.948816	0.983326	-0.0242589	wilcox.test
Carbohydrates	Maltotriose	1.48663	1.29998	1.0265	1.081	2.44321	0.861014	[0.763,1.60325]	[0.75725,1.555]	0.937951	0.948816	1.05309	0.0746329	wilcox.test
Carbohydrates	D-Xylulose	1.20866	1.22341	1.1695	1.164	0.385186	0.41697	[0.9325,1.43425]	[0.94125,1.416]	0.938639	0.948816	0.995297	-0.0068008	wilcox.test
Amino Acids	L-Methionine	33.5045	33.4949	33.213	32.811	4.39614	4.33845	[30.34475,36.267]	[30.30125,36.33725]	0.939327	0.948816	0.987896	-0.0175685	wilcox.test
Organic Acids	Maleic acid	1.73736	1.75797	1.693	1.5875	0.697108	0.749534	[1.2175,2.13225]	[1.31475,2.142]	0.997585	0.99793	0.937685	-0.0928254	wilcox.test
Bile Acids	Cholic acid	0.147075	0.16412	0.0835	0.085	0.187808	0.229293	[0.05475,0.15225]	[0.05575,0.152]	0.99793	0.99793	1.01796	0.0256866	wilcox.test
