# Supplementary material for: Discovery of metabolic biomarkers for gestational diabetes mellitus in a Chinese population
Source: Nutr Metab (Lond). 2021 Aug 21;18:79. doi: 10.1186/s12986-021-00606-8 (PMC8379750; doi:10.1186/s12986-021-00606-8)
Supplement: Supplementary file 5 — Additional file 5. Table S2: List of DEMs in the third trimester group. [file 12986_2021_606_MOESM5_ESM.xlsx]

## Sheet: AllMet_Test (1)
Class	Metabolite	Group_3.Mean	Group_4.Mean	Group_3.Median	Group_4.Median	Group_3.SD	Group_4.SD	Group_3.IQR	Group_4.IQR	P	FDR	FC	log2FC	test.method
Organic Acids	Ketoleucine	58.3546	48.0631	57.4355	49.241	13.7267	13.06	[49.544,66.84875]	[38.5505,55.185]	1.23931e-13	1.84159e-11	0.823639	-0.279916	t.test
Organic Acids	Alpha-Ketoisovaleric acid	9.81934	7.46299	9.6995	7.8105	2.8589	3.22442	[8.17675,11.18]	[5.14225,9.45225]	1.84159e-13	1.84159e-11	0.805248	-0.312495	wilcox.test
Organic Acids	Pyruvic acid	225.438	141.581	192.054	119.317	213.855	120.285	[139.072,268.65825]	[41.5745,210.762]	4.59414e-11	3.06276e-09	0.621267	-0.686715	wilcox.test
Amino Acids	L-Tryptophan	79.2831	88.7439	78.2055	86.711	12.0436	15.2295	[71.09575,85.9155]	[77.26725,99.619]	2.99647e-10	1.49823e-08	1.10876	0.148945	wilcox.test
Organic Acids	Succinic acid	5.44621	7.14187	5.03	6.247	2.30637	3.47522	[4.07625,6.42725]	[4.871,8.70925]	1.73189e-08	6.92756e-07	1.24195	0.312605	wilcox.test
Fatty Acids	Methylmalonic acid	4.17788	5.66942	3.926	4.889	2.08603	3.06424	[3.07225,4.8045]	[3.482,7.11125]	6.65343e-08	2.21781e-06	1.24529	0.316479	wilcox.test
Peptides	Glycylproline	0.081807	0.109656	0.083	0.0955	0.0309649	0.0582857	[0.065,0.097]	[0.077,0.13325]	8.74727e-08	2.49922e-06	1.1506	0.202389	wilcox.test
SCFAs	Isobutyric acid	2.59886	3.9339	2.4935	3.1655	1.27045	2.61229	[1.8975,3.05975]	[2.18325,5.097]	1.29752e-07	3.2438e-06	1.2695	0.344261	wilcox.test
Benzenoids	Phenylpyruvic acid	0.174762	0.135714	0.1735	0.141	0.0709054	0.0692586	[0.14175,0.211]	[0.087,0.18825]	1.60167e-07	3.55926e-06	0.81268	-0.299241	wilcox.test
SCFAs	Isovaleric acid	0.885743	4.70698	0.3	0.481	2.35542	5.88634	[0.14875,0.5715]	[0.2295,9.3815]	2.36683e-07	4.73366e-06	1.60333	0.681074	wilcox.test
Organic Acids	Citramalic acid	0.122137	0.248391	0.092	0.122	0.151443	0.28701	[0.06075,0.12325]	[0.07575,0.32725]	5.25243e-07	9.54988e-06	1.32609	0.407175	wilcox.test
Organic Acids	Oxoglutaric acid	20.764	15.9502	17.173	13.2585	15.3156	12.7762	[12.8405,25.48525]	[6.86325,20.823]	1.12538e-06	1.87564e-05	0.772055	-0.373225	wilcox.test
Fatty Acids	Heptanoic acid	0.312471	0.465891	0.263	0.318	0.277255	0.36633	[0.19775,0.34525]	[0.214,0.6555]	6.64751e-06	0.000102269	1.20913	0.273964	wilcox.test
Benzenoids	4-Hydroxyphenylpyruvic acid	0.176013	0.139957	0.174	0.1205	0.103955	0.118869	[0.11575,0.235]	[0.0405,0.20175]	4.1758e-05	0.000596542	0.692529	-0.530054	wilcox.test
Fatty Acids	Ricinoleic acid	0.219665	0.24065	0.2085	0.228	0.074795	0.072335	[0.18975,0.23425]	[0.2,0.27225]	4.98412e-05	0.000619208	1.09353	0.128986	wilcox.test
Amino Acids	Glycine	329.89	362.013	326.255	354.858	63.7509	81.9094	[279.288,371.2975]	[305.4885,409.0175]	5.00713e-05	0.000619208	1.08767	0.121242	wilcox.test
Amino Acids	L-Histidine	109.341	121.11	106.519	116.661	18.4783	30.1578	[96.84675,120.24625]	[100.10775,139.73525]	5.26327e-05	0.000619208	1.09521	0.131205	wilcox.test
Carnitines	L-Acetylcarnitine	3.72721	3.24187	3.538	3.0625	1.27261	1.05877	[2.825,4.5115]	[2.58575,3.7275]	5.83459e-05	0.000637042	0.865602	-0.208224	wilcox.test
SCFAs	Caproic acid	0.41601	0.58036	0.3485	0.4205	0.297581	0.491684	[0.27875,0.45075]	[0.28375,0.7445]	6.0519e-05	0.000637042	1.2066	0.270947	wilcox.test
Organic Acids	3-Hydroxybutyric acid	368.598	288.162	274.929	199.379	388.141	294.446	[167.84225,444.849]	[120.3455,343.765]	9.98506e-05	0.000998506	0.725202	-0.463546	wilcox.test
Organic Acids	Guanidoacetic acid	1.70506	1.93186	1.5815	1.8035	0.60595	0.639008	[1.306,1.9685]	[1.49475,2.203]	0.000114476	0.00109025	1.14037	0.189506	wilcox.test
Organic Acids	Oxoadipic acid	0.192089	0.175727	0.177	0.1645	0.0948208	0.0900466	[0.158,0.20425]	[0.143,0.187]	0.000146207	0.00132916	0.929379	-0.105662	wilcox.test
Carnitines	Carnitine	9.89254	10.7186	9.8675	10.5645	2.37955	2.27588	[8.28625,11.3955]	[9.08425,12.3015]	0.000225527	0.00196111	1.07064	0.098468	wilcox.test
Amino Acids	L-Leucine	187.246	204.202	184.887	197.746	30.7672	43.8164	[163.32675,204.052]	[170.05075,230.92125]	0.000264387	0.00220323	1.06955	0.0970047	wilcox.test
Carbohydrates	D-Fructose	2.10376	2.33883	1.989	2.3325	0.668011	0.717632	[1.6005,2.5365]	[1.8445,2.758]	0.000314643	0.00251715	1.1727	0.229834	wilcox.test
Indoles	3-Indolepropionic acid	3.95105	5.64881	1.005	1.6395	15.5396	17.8732	[0.33875,2.22575]	[0.58325,3.58525]	0.00043529	0.00334838	1.63134	0.70606	wilcox.test
Amino Acids	L-Isoleucine	116.197	124.352	109.93	120.046	44.1516	42.0223	[92.2175,123.81725]	[99.627,141.318]	0.000467528	0.00346317	1.09202	0.127002	wilcox.test
Fatty Acids	Octanoic acid	33.6106	32.1154	33.224	30.819	7.25866	13.5057	[28.967,37.827]	[26.59525,34.8305]	0.000492387	0.00351705	0.927613	-0.108406	wilcox.test
Carnitines	Hexanylcarnitine	0.035479	0.0391435	0.031	0.027	0.0232469	0.126244	[0.023,0.044]	[0.01775,0.036]	0.00061029	0.0042089	0.870968	-0.199309	wilcox.test
Amino Acids	L-Arginine	174.187	199.941	169.826	196.904	46.2213	69.0871	[143.17925,203.63725]	[139.922,246.3965]	0.000711881	0.00474587	1.15945	0.213439	wilcox.test
Organic Acids	2-Hydroxyglutaric acid	0.620089	0.7475	0.568	0.6855	0.318876	0.416933	[0.41375,0.77075]	[0.49,0.87525]	0.000754484	0.00475077	1.20687	0.271266	wilcox.test
Fatty Acids	12-Hydroxystearic acid	0.141385	0.162838	0.1385	0.1545	0.0869077	0.0906488	[0.1025,0.168]	[0.123,0.18625]	0.000760124	0.00475077	1.11552	0.157721	wilcox.test
Amino Acids	L-Glutamine	771.688	813.371	777.525	804.838	107.998	134.637	[701.1045,836.8205]	[736.26175,890.3335]	0.000850972	0.0051574	1.03513	0.0498094	wilcox.test
Amino Acids	L-Alanine	398.798	424.99	393.846	425.06	68.5848	84.0089	[344.6375,438.98875]	[362.7245,473.45]	0.00103695	0.00584978	1.07926	0.110038	wilcox.test
Amino Acids	L-Tyrosine	70.0961	75.0556	68.2635	74.6205	11.1516	14.9326	[62.97775,76.48925]	[63.28025,84.1725]	0.00104014	0.00584978	1.09312	0.128458	wilcox.test
Amino Acids	L-Methionine	34.4669	36.3571	34.079	36.189	4.93015	5.57405	[31.173,37.2335]	[32.1015,39.80375]	0.00105296	0.00584978	1.06191	0.0866682	wilcox.test
Amino Acids	L-Glutamic acid	33.5935	35.6672	31.9425	35.3935	10.2164	8.45559	[26.32975,38.98875]	[30.16025,40.47225]	0.0011417	0.00617136	1.10804	0.148007	wilcox.test
Amino Acids	N-Acetylglutamine	0.45779	0.4737	0.449	0.4575	0.0275301	0.0589163	[0.441,0.46625]	[0.445,0.48325]	0.00118198	0.00622093	1.01893	0.0270563	wilcox.test
Organic Acids	3-Methyl-2-oxovaleric acid	29.7961	27.5848	28.9	27.006	6.89178	5.78734	[25.18,33.5255]	[23.7775,31.06425]	0.00126568	0.00649066	0.934464	-0.0977895	wilcox.test
Amino Acids	L-Serine	246.458	270.146	242.209	259.219	46.9687	64.7096	[211.56075,276.503]	[216.37875,318.14525]	0.00137081	0.00685403	1.07023	0.097919	wilcox.test
Carnitines	Oleylcarnitine C18 1	0.221925	0.199065	0.208	0.1855	0.0812853	0.069405	[0.17075,0.263]	[0.15775,0.23725]	0.00217341	0.010602	0.891827	-0.165164	wilcox.test
Amino Acids	L-Valine	167.875	176.896	166.185	174.917	23.2583	28.9702	[152.247,179.41275]	[155.7555,193.8055]	0.00225396	0.0107332	1.05254	0.073876	wilcox.test
Bile Acids	Deoxycholic acid	0.34174	0.427787	0.264	0.339	0.30885	0.360741	[0.16325,0.4245]	[0.208,0.50625]	0.00257161	0.011961	1.28409	0.360747	wilcox.test
Carnitines	Octanoylcarnitine	0.127369	0.156651	0.092	0.0755	0.116429	0.748744	[0.063,0.15725]	[0.045,0.12525]	0.00278168	0.012644	0.820652	-0.285157	wilcox.test
Amino Acids	N-Acetyl-L-aspartic acid	0.40201	0.439285	0.392	0.4225	0.109828	0.129525	[0.34075,0.451]	[0.3445,0.507]	0.00396208	0.0176093	1.07781	0.108098	wilcox.test
Bile Acids	Chenodeoxycholic acid	0.199745	0.249108	0.114	0.1445	0.322889	0.304324	[0.056,0.20975]	[0.0855,0.29425]	0.00447906	0.0194742	1.26754	0.342036	wilcox.test
Bile Acids	Glycocholic acid	0.237443	0.516028	0.1665	0.218	0.243623	1.54774	[0.0975,0.30425]	[0.12175,0.38625]	0.00496346	0.0211211	1.30931	0.388806	wilcox.test
Carnitines	Methylmalonylcarnitine	0.212957	0.22074	0.216	0.219	0.0522149	0.0510621	[0.204,0.221]	[0.21,0.227]	0.00544646	0.0226936	1.01389	0.0198996	wilcox.test
Organic Acids	Azelaic acid	0.607674	0.0995335	0.07	0.082	7.35606	0.107849	[0.053,0.091]	[0.05875,0.1115]	0.00587459	0.0239779	1.17143	0.228269	wilcox.test
Amino Acids	Citrulline	18.6223	20.052	18.177	19.3905	4.1158	5.32679	[15.80675,21.2745]	[16.74775,22.5155]	0.00662632	0.0265053	1.06676	0.0932359	wilcox.test
Amino Acids	Pyroglutamic acid	36.3413	38.4387	34.735	38.29	11.5874	10.423	[27.73775,41.9175]	[31.8215,44.6735]	0.0069807	0.0269887	1.10235	0.140578	wilcox.test
Fatty Acids	Stearic acid	67.8507	77.7735	64.678	70.18	45.4412	60.6799	[48.62875,81.7665]	[54.89975,89.0645]	0.00701706	0.0269887	1.08507	0.117785	wilcox.test
Amino Acids	L-Alpha-Aminobutyric acid	4.73137	4.48563	4.491	4.3075	1.2038	1.28776	[3.98275,5.503]	[3.5935,5.12425]	0.00816899	0.0308264	0.959141	-0.0601859	wilcox.test
Organic Acids	Glyceric acid	17.7677	20.081	16.319	18.4285	7.02535	8.29146	[13.23225,20.69575]	[12.91525,26.7985]	0.0100634	0.0372718	1.12927	0.175386	wilcox.test
Bile Acids	Cholic acid	0.132287	0.16731	0.079	0.088	0.20877	0.225434	[0.04675,0.131]	[0.05975,0.176]	0.0140284	0.0510125	1.11392	0.155651	wilcox.test
Amino Acids	L-Proline	176.974	188.401	169.364	182.213	35.5462	45.9408	[152.00275,199.00575]	[157.4285,208.3215]	0.0144946	0.0517664	1.07586	0.105494	wilcox.test
Amino Acids	Gamma-Aminobutyric acid	0.415038	0.433271	0.4075	0.4315	0.11037	0.111036	[0.35575,0.468]	[0.382,0.479]	0.0166956	0.0585809	1.0589	0.0825605	wilcox.test
Fatty Acids	Palmitic acid	110.048	120.075	108.759	112.091	30.079	35.117	[90.095,127.7555]	[96.75925,144.43125]	0.0172769	0.0595756	1.03063	0.0435292	wilcox.test
SCFAs	Acetic acid	32.1372	38.6387	28.669	32.5385	15.3527	19.2511	[23.9395,36.75175]	[22.92375,51.8525]	0.0186618	0.0632605	1.13497	0.182656	wilcox.test
Carnitines	Decanoylcarnitine C10	0.195946	0.184578	0.165	0.145	0.132116	0.18469	[0.11875,0.23225]	[0.1095,0.207]	0.0229145	0.0763818	0.878788	-0.186413	wilcox.test
Fatty Acids	Nonanoic acid	0.544884	0.385431	0.333	0.364	2.5609	0.18874	[0.251,0.42575]	[0.2905,0.463]	0.0260159	0.0852982	1.09309	0.128416	wilcox.test
Fatty Acids	Arachidonic acid	20.3092	26.3583	17.62	19.269	9.14997	16.0125	[14.47825,23.95325]	[12.80925,38.01775]	0.0276853	0.0882778	1.09359	0.129068	wilcox.test
Amino Acids	N-Acetylserine	2.48654	2.62077	2.3955	2.525	0.597869	0.671205	[2.10675,2.70875]	[2.16075,2.9505]	0.0278075	0.0882778	1.05406	0.0759566	wilcox.test
Phenylpropanoic Acids	Hydrocinnamic acid	0.72604	0.85289	0.4655	0.5165	1.44948	1.45645	[0.1905,0.81825]	[0.268,1.0955]	0.0288992	0.0903099	1.10956	0.149987	wilcox.test
Fatty Acids	Pentadecanoic acid	1.29225	1.62685	1.086	1.3325	0.849017	1.18374	[0.70925,1.7605]	[0.711,2.17975]	0.0313644	0.0965058	1.22698	0.295111	wilcox.test
Phenylpropanoic Acids	2-Phenylpropionate	0.731289	0.86043	0.4825	0.5375	1.4198	1.46502	[0.19575,0.87025]	[0.25775,1.08825]	0.03261	0.098818	1.11399	0.155736	wilcox.test
Fatty Acids	Methylglutaric acid	0.118843	0.148152	0.096	0.103	0.113445	0.197901	[0.06675,0.12325]	[0.07525,0.13975]	0.0339254	0.10127	1.07292	0.101538	wilcox.test
Bile Acids	Glycochenodeoxycholic acid	0.550549	0.816608	0.4325	0.5085	0.452022	1.3743	[0.26175,0.69725]	[0.2935,0.84575]	0.0353036	0.103834	1.17572	0.233548	wilcox.test
Organic Acids	Glutaric acid	0.187383	0.218997	0.114	0.1325	0.343364	0.297281	[0.0775,0.1885]	[0.088,0.21125]	0.036154	0.104794	1.16228	0.216959	wilcox.test
Fatty Acids	Myristelaidic acid	0.379264	0.348638	0.2835	0.248	0.315378	0.414504	[0.19725,0.44]	[0.174,0.40675]	0.0380994	0.108855	0.87478	-0.193009	wilcox.test
Organic Acids	Pimelic acid	0.079674	0.0811075	0.064	0.071	0.179319	0.0613316	[0.03675,0.089]	[0.046,0.10425]	0.0450475	0.126894	1.10938	0.149747	wilcox.test
Fatty Acids	Dodecanoic acid	1.74305	2.26715	1.1095	1.2785	2.9045	5.05443	[0.6195,1.79125]	[0.761,2.34625]	0.0462749	0.128541	1.15232	0.204542	wilcox.test
Carnitines	3-Hydroxylisovalerylcarnitine	0.044465	0.043255	0.044	0.044	0.00744351	0.00685602	[0.041,0.048]	[0.03975,0.046]	0.0473601	0.129754	1	0	wilcox.test
Carnitines	Adipoylcarnitine	0.03819	0.036135	0.0345	0.033	0.0188417	0.0237894	[0.02975,0.042]	[0.026,0.04]	0.0523962	0.141611	0.956522	-0.0641303	wilcox.test
Bile Acids	Lithocholic acid	0.027272	0.030557	0.026	0.028	0.0146469	0.0180328	[0.017,0.033]	[0.021,0.036]	0.0537039	0.143211	1.07692	0.106915	wilcox.test
Carbohydrates	D-Glucose	4469.87	4717.24	4566.62	4773.85	1235.39	1315.19	[3663.93175,5109.0205]	[3677.3655,5765.83475]	0.0611826	0.161007	1.04538	0.064025	wilcox.test
Amino Acids	N-Acetylglycine	5.59424	5.85223	5.318	5.6055	1.395	1.51567	[4.64975,6.113]	[4.72675,6.55875]	0.0639234	0.166035	1.05406	0.0759593	wilcox.test
Fatty Acids	8,11,14-Eicosatrienoic acid	3.05744	4.28922	2.55	2.96	2.07448	3.58565	[1.7045,3.74]	[1.437,6.35775]	0.0750665	0.192247	1.16078	0.2151	wilcox.test
Phenylpropanoic Acids	Cinnamic acid	0.061198	0.064542	0.05	0.051	0.0581498	0.0468566	[0.04575,0.055]	[0.047,0.063]	0.0759375	0.192247	1.02	0.0285692	wilcox.test
Benzenoids	Ortho-Hydroxyphenylacetic acid	0.159345	0.16549	0.157	0.162	0.0513274	0.0510264	[0.126,0.1785]	[0.13275,0.193]	0.0830936	0.205209	1.03185	0.0452293	wilcox.test
Fatty Acids	3-Methyladipic acid	1.44624	1.2782	1.218	1.161	1.13628	0.80131	[0.89575,1.70525]	[0.8555,1.50625]	0.0831097	0.205209	0.953202	-0.0691462	wilcox.test
Organic Acids	Adipic acid	0.230444	0.233032	0.1995	0.2125	0.289621	0.153494	[0.1425,0.248]	[0.152,0.27725]	0.0889511	0.216954	1.06516	0.0910741	wilcox.test
Fatty Acids	Methylsuccinic acid	0.215591	0.231301	0.1895	0.206	0.149182	0.134041	[0.14025,0.248]	[0.14475,0.27425]	0.0960755	0.231507	1.08707	0.120446	wilcox.test
Organic Acids	Glycolic acid	6.7216	7.10804	6.6725	7.0685	2.56855	2.88839	[5.338,7.983]	[5.4585,8.92025]	0.100746	0.239872	1.05935	0.0831767	wilcox.test
Bile Acids	Glycohyocholic acid	0.0509585	0.0571435	0.049	0.05	0.0237862	0.0380955	[0.045,0.054]	[0.045,0.061]	0.107151	0.25212	1.02041	0.0291463	wilcox.test
Amino Acids	Aminocaproic acid	0.153123	0.126716	0.1275	0.1185	0.162053	0.133252	[0.064,0.17525]	[0.022,0.17225]	0.114648	0.266623	0.929412	-0.10561	wilcox.test
Fatty Acids	Alpha-Linolenic acid	21.0946	19.3937	18.5565	15.6125	14.1805	12.7579	[12.1525,25.21725]	[9.984,25.7875]	0.129894	0.298608	0.841349	-0.249223	wilcox.test
Organic Acids	2-Furoic acid	0.237943	0.214809	0.2095	0.2035	0.138175	0.115356	[0.16575,0.295]	[0.1505,0.27625]	0.14167	0.321978	0.97136	-0.0419214	wilcox.test
Carbohydrates	Threonic acid	4.54132	4.93035	4.3315	4.7385	1.93392	2.26596	[2.931,5.89]	[3.03425,6.4405]	0.144283	0.32423	1.09396	0.129564	wilcox.test
Bile Acids	Glycoursodeoxycholic acid	0.0771605	0.107668	0.0705	0.0705	0.0757129	0.168013	[0.03975,0.09125]	[0.046,0.104]	0.146482	0.325515	1	0	wilcox.test
Organic Acids	Erythronic acid	5.4504	5.87599	5.223	5.5945	1.98379	2.40133	[3.88575,6.81]	[3.93175,7.5375]	0.151057	0.331993	1.07113	0.0991305	wilcox.test
Fatty Acids	Myristoleic acid	0.617344	0.679378	0.4825	0.5595	0.501494	0.540414	[0.34875,0.73375]	[0.355,0.813]	0.155028	0.33486	1.15959	0.213609	wilcox.test
Fatty Acids	Heptadecanoic acid	8.17976	9.23907	7.6465	7.981	4.58691	5.96191	[4.874,11.27375]	[5.76575,11.604]	0.156547	0.33486	1.04375	0.06177	wilcox.test
Carnitines	2-Methylbutyroylcarnitine	0.0415415	0.043557	0.041	0.043	0.0128858	0.0156167	[0.037,0.047]	[0.038,0.047]	0.158208	0.33486	1.04878	0.0687128	wilcox.test
Bile Acids	Ursodeoxycholic acid	0.061898	0.0773045	0.0465	0.049	0.0746552	0.106201	[0.02175,0.07625]	[0.024,0.08425]	0.159058	0.33486	1.05376	0.075551	wilcox.test
Amino Acids	5-Aminolevulinic acid	2.51444	2.64053	2.4965	2.632	0.575165	0.770278	[2.1425,2.85975]	[2.11425,3.12425]	0.165064	0.340612	1.05428	0.0762526	wilcox.test
Amino Acids	L-Lysine	312.853	322.361	307.214	315.966	45.9191	57.3501	[283.33075,338.788]	[279.894,357.52925]	0.165197	0.340612	1.02848	0.0405207	wilcox.test
Phenylpropanoic Acids	3-Phenylbutyric acid	0.106885	0.114075	0.118	0.1255	0.0590252	0.0593528	[0.08025,0.14725]	[0.089,0.1515]	0.16809	0.34304	1.06356	0.0889005	wilcox.test
Carbohydrates	D-Xylose	2.76369	2.57973	2.3605	2.233	1.42013	1.2704	[1.894,3.03675]	[1.77925,2.95825]	0.175024	0.352614	0.945986	-0.0801092	wilcox.test
Benzenoids	Homovanillic acid	0.346581	0.3777	0.345	0.354	0.142023	0.195347	[0.27,0.413]	[0.28675,0.43425]	0.176397	0.352614	1.02609	0.037153	wilcox.test
Amino Acids	Alpha-N-Phenylacetyl-L-Glutamine	1.60517	1.44268	1.3355	1.291	1.10064	0.996317	[0.7685,2.40525]	[0.681,2.07975]	0.17807	0.352614	0.966679	-0.048891	wilcox.test
Bile Acids	Tauro-a-muricholic acid and Tauro-b-muricholic acid	0.186781	0.221786	0.1405	0.1555	0.14451	0.357158	[0.116,0.21075]	[0.118,0.22725]	0.186411	0.365512	1.10676	0.146344	wilcox.test
Organic Acids	L-Malic acid	5.4928	4.97135	4.5315	4.472	2.78386	2.00711	[3.59975,6.57375]	[3.49075,5.81275]	0.190649	0.370192	0.98687	-0.0190685	wilcox.test
Fatty Acids	Oleic acid	488.583	470.777	458.787	460.51	167.704	200.049	[371.85175,580.5335]	[306.3835,589.08375]	0.194934	0.374873	1.00376	0.00540954	wilcox.test
Organic Acids	Oxalic acid	63.2149	67.1589	61.122	62.8555	22.5482	25.705	[46.61,73.533]	[47.716,84.92375]	0.202947	0.386567	1.02836	0.0403472	wilcox.test
Fatty Acids	DHA	14.2531	17.3696	12.1715	13.356	8.31064	12.1013	[8.5945,17.857]	[7.36025,25.55825]	0.209309	0.394923	1.09732	0.133981	wilcox.test
Nucleotides	Adenosine Monophosphate	1.32327	1.32998	1.317	1.3185	0.0781144	0.0713974	[1.307,1.327]	[1.30775,1.332]	0.212525	0.397242	1.00114	0.00164223	wilcox.test
SCFAs	Valeric acid	0.74456	0.844621	0.656	0.689	0.379624	0.523204	[0.517,0.91675]	[0.47275,1.16575]	0.215009	0.398164	1.0503	0.0708082	wilcox.test
Organic Acids	Citraconic acid	0.081392	0.0893095	0.079	0.08	0.0495223	0.106601	[0.07075,0.084]	[0.074,0.086]	0.221191	0.398428	1.01266	0.0181473	wilcox.test
Bile Acids	Glycodeoxycholic acid	0.263161	0.313377	0.1805	0.208	0.300279	0.46217	[0.09175,0.341]	[0.109,0.3525]	0.222435	0.398428	1.15235	0.204585	wilcox.test
Amino Acids	Dimethylglycine	3.42506	3.11174	2.7625	2.7635	5.79634	1.11403	[2.25475,3.46125]	[2.34775,3.55525]	0.223119	0.398428	1.00036	0.000522148	wilcox.test
Organic Acids	L-Lactic acid	3784.47	3492.29	3486.95	3248.2	1578.58	1188.91	[2544.37525,4715.383]	[2534.03975,4260.633]	0.22312	0.398428	0.931532	-0.102323	wilcox.test
Bile Acids	Isolithocholic acid	0.0271625	0.028466	0.026	0.027	0.0133935	0.0126694	[0.019,0.033]	[0.021,0.035]	0.228016	0.403569	1.03846	0.0544478	wilcox.test
Bile Acids	beta-Ursodeoxycholic Acid	0.09507	0.0938445	0.055	0.064	0.11831	0.113198	[0.0425,0.107]	[0.045,0.09125]	0.233228	0.409171	1.16364	0.21864	wilcox.test
Organic Acids	Benzoic acid	2.82101	2.66343	2.591	2.5525	1.06112	0.918595	[2.125,3.30975]	[2.08625,3.05875]	0.237054	0.412269	0.985141	-0.0215981	wilcox.test
Carnitines	Palmitoylcarnitine	0.11019	0.106325	0.109	0.104	0.0345846	0.0308968	[0.08675,0.127]	[0.089,0.122]	0.242201	0.415278	0.954128	-0.0677446	wilcox.test
Organic Acids	cis and trans-Aconitic acid	71.9933	70.2088	67.4025	67.676	19.1065	21.4269	[59.51675,83.1075]	[52.843,83.8315]	0.242938	0.415278	1.00406	0.0058422	wilcox.test
Amino Acids	Hippuric acid	3.32187	4.02473	2.113	2.1595	4.48442	5.42359	[1.02275,3.64775]	[1.15575,4.40125]	0.249277	0.41879	1.02201	0.0314045	wilcox.test
Organic Acids	Maleic acid	1.46239	1.33644	1.2355	1.2105	0.787515	0.653204	[0.93975,1.7985]	[0.94175,1.59525]	0.249453	0.41879	0.979765	-0.0294919	wilcox.test
Fatty Acids	10Z-Heptadecenoic acid	2.14992	2.11108	1.929	1.7155	1.14205	1.35718	[1.34175,2.70625]	[1.101,2.826]	0.253028	0.41879	0.889321	-0.169224	wilcox.test
Phenylpropanoic Acids	Phenyllactic acid	0.102504	0.108969	0.0965	0.106	0.0480425	0.0509079	[0.075,0.129]	[0.07575,0.1375]	0.253368	0.41879	1.09845	0.135463	wilcox.test
Fatty Acids	DPAn-6	2.54817	2.97017	2.058	2.235	2.02824	2.11358	[1.531,2.948]	[1.39775,4.12325]	0.264331	0.43333	1.08601	0.119032	wilcox.test
Carbohydrates	Galactonic acid	0.362525	0.368495	0.329	0.333	0.218129	0.162083	[0.314,0.359]	[0.31475,0.36425]	0.267043	0.434217	1.01216	0.0174346	wilcox.test
Carnitines	Glutarylcarnitine	0.051823	0.0488175	0.046	0.045	0.0313947	0.0307293	[0.036,0.06125]	[0.033,0.057]	0.282793	0.45293	0.978261	-0.0317089	wilcox.test
Organic Acids	Shikimic acid	0.42189	0.446605	0.403	0.4135	0.112464	0.188998	[0.35775,0.4605]	[0.35675,0.4945]	0.283081	0.45293	1.02605	0.0371075	wilcox.test
Organic Acids	Glutaconic acid	1.49815	1.45264	1.3205	1.3155	0.764135	0.843067	[1.09325,1.70975]	[1.0425,1.596]	0.288165	0.454075	0.996214	-0.00547305	wilcox.test
Carbohydrates	Tartaric acid	0.0971015	0.150186	0.0985	0.0985	0.0509939	0.275332	[0.0645,0.12125]	[0.069,0.13075]	0.288338	0.454075	1	0	wilcox.test
Bile Acids	Taurochenodeoxycholic acid	0.293413	0.428843	0.2295	0.238	0.253781	0.725412	[0.13175,0.378]	[0.1425,0.4205]	0.297082	0.460607	1.03704	0.0524674	wilcox.test
Amino Acids	L-Asparagine	58.8402	57.6828	59.709	57.2415	12.8483	13.0946	[47.88875,66.98275]	[48.1525,66.23475]	0.297091	0.460607	0.958675	-0.0608869	wilcox.test
Fatty Acids	Adrenic acid	5.22646	5.2172	4.6915	4.221	2.87256	3.2327	[3.36975,6.13725]	[2.91525,6.674]	0.311545	0.4793	0.899712	-0.152464	wilcox.test
Fatty Acids	DPA	4.92568	4.86712	4.1795	4.237	2.82975	3.23719	[2.998,6.08275]	[2.44175,6.542]	0.324752	0.494444	1.01376	0.0197128	wilcox.test
Bile Acids	beta-Hyodeoxycholic Acid	0.0413395	0.0425855	0.041	0.041	0.0232725	0.033167	[0.037,0.045]	[0.036,0.044]	0.32749	0.494444	1	0	wilcox.test
Organic Acids	2-Hydroxy-3-methylbutyric acid	7.6069	7.99214	7.47	7.4915	2.29859	2.74555	[5.9415,8.67825]	[6.1385,9.1505]	0.328805	0.494444	1.00288	0.00414637	wilcox.test
Nucleotides	S-Adenosylhomocysteine	0.213	0.211235	0.204	0.203	0.0689608	0.0703747	[0.193,0.21825]	[0.193,0.219]	0.340488	0.508191	0.995098	-0.00708942	wilcox.test
Indoles	Indoleacrylic acid	0.160696	0.175673	0.1445	0.1545	0.0932166	0.124483	[0.098,0.2065]	[0.08775,0.22925]	0.351781	0.519982	1.0692	0.0965373	wilcox.test
Indoles	Indole-3-carboxylic acid	0.176488	0.190576	0.147	0.1665	0.182197	0.180387	[0.065,0.23125]	[0.08125,0.23825]	0.353588	0.519982	1.13265	0.179706	wilcox.test
Carbohydrates	D-Xylulose	1.36094	1.27833	1.2555	1.2035	0.564082	0.403798	[1.02075,1.552]	[1.04225,1.49025]	0.397598	0.580434	0.958582	-0.0610259	wilcox.test
SCFAs	Propanoic acid	12.842	14.2625	10.7785	10.9845	6.91043	9.32614	[7.6005,16.39975]	[7.55225,18.318]	0.406587	0.586328	1.01911	0.0273128	wilcox.test
Bile Acids	Tauroursodeoxycholic acid	0.033077	0.0384625	0.034	0.034	0.0137818	0.0313654	[0.026,0.037]	[0.026,0.038]	0.409718	0.586328	1	0	wilcox.test
Organic Acids	Citric acid	135.824	133.699	131.561	132.058	31.0007	35.8081	[114.08225,152.151]	[102.92125,159.3795]	0.411988	0.586328	1.00377	0.00543434	wilcox.test
Benzenoids	4-Aminohippuric acid	0.368305	0.36717	0.367	0.368	0.0580829	0.0465769	[0.35975,0.378]	[0.36225,0.38]	0.413361	0.586328	1.00272	0.0039257	wilcox.test
Carnitines	Isovelarylcarnitine	0.0369905	0.036056	0.035	0.034	0.0154774	0.0149653	[0.028,0.04425]	[0.02675,0.044]	0.416532	0.586664	0.971429	-0.0418202	wilcox.test
Carnitines	Malonylcarnitine	0.043981	0.043181	0.043	0.0425	0.0142237	0.0172653	[0.03975,0.04725]	[0.038,0.048]	0.426874	0.597027	0.988372	-0.0168738	wilcox.test
Carnitines	Linoleylcarnitine	0.112572	0.107656	0.109	0.1055	0.058923	0.0560111	[0.086,0.134]	[0.082,0.1305]	0.442637	0.610977	0.96789	-0.0470851	wilcox.test
Fatty Acids	Gamma-Linolenic acid	2.37798	2.6959	2.017	2.104	1.52618	2.05835	[1.3935,2.9165]	[1.36975,3.30175]	0.442959	0.610977	1.04313	0.0609236	wilcox.test
Bile Acids	Taurocholic acid	0.142995	0.308472	0.0945	0.0925	0.181558	0.859417	[0.0555,0.15325]	[0.05675,0.19325]	0.44706	0.612411	0.978836	-0.030861	wilcox.test
Amino Acids	L-Threonine	144.31	147.773	141.611	141.147	30.6832	34.0376	[121.06125,161.349]	[125.2695,164.844]	0.456704	0.621366	0.99672	-0.00473998	wilcox.test
Bile Acids	Taurodeoxycholic acid	0.189819	0.219692	0.1435	0.1375	0.152955	0.327107	[0.0925,0.246]	[0.0815,0.244]	0.476521	0.643947	0.958188	-0.0616191	wilcox.test
Carnitines	Propionylcarnitine	0.297905	0.292475	0.2935	0.29	0.0722454	0.0717767	[0.2515,0.34625]	[0.2405,0.33325]	0.492219	0.660697	0.988075	-0.0173076	wilcox.test
Amino Acids	Methylcysteine	3.89548	4.04565	3.402	3.6545	1.65685	1.7757	[2.8095,4.472]	[2.68675,5.07475]	0.502095	0.669459	1.07422	0.103291	wilcox.test
Fatty Acids	Palmitoleic acid	50.7582	45.1324	37.89	35.9285	93.5049	51.1238	[25.52575,56.05175]	[20.54875,58.138]	0.509284	0.672664	0.948232	-0.0766884	wilcox.test
SCFAs	Isocaproic acid	0.38811	0.397765	0.372	0.376	0.142542	0.145193	[0.2895,0.454]	[0.2825,0.49275]	0.511224	0.672664	1.01075	0.01543	wilcox.test
Amino Acids	L-Aspartic acid	68.1004	68.7058	61.402	65.09	22.6782	21.9261	[51.827,76.79875]	[52.573,82.68675]	0.52749	0.689529	1.06006	0.0841503	wilcox.test
Indoles	Indoleacetic acid	1.3977	1.49983	1.206	1.2685	0.77384	0.981175	[0.894,1.6395]	[0.93475,1.831]	0.534579	0.694258	1.05182	0.0728936	wilcox.test
Carnitines	Lauroylcarnitine	0.063466	0.061256	0.054	0.052	0.061183	0.0537268	[0.042,0.068]	[0.03875,0.066]	0.541051	0.69813	0.962963	-0.0544478	wilcox.test
Fatty Acids	Myristic acid	26.3443	28.8892	21.5275	23.9425	16.3613	19.9914	[15.79925,31.91475]	[14.22825,36.60575]	0.545447	0.699224	1.11218	0.153393	wilcox.test
Fatty Acids	But-2-enoic acid	1.0245	1.01599	0.9485	0.9205	0.672254	0.746784	[0.52375,1.4275]	[0.47675,1.33025]	0.548891	0.699224	0.97048	-0.0432301	wilcox.test
Fatty Acids	Tridecanoic acid	0.109681	0.108465	0.0935	0.09	0.0723018	0.0820103	[0.07,0.128]	[0.06875,0.11875]	0.565726	0.715357	0.962567	-0.0550414	wilcox.test
Carnitines	Myristoylcarnitine	0.0473	0.04983	0.048	0.047	0.0143089	0.017745	[0.041,0.053]	[0.042,0.054]	0.568708	0.715357	0.979167	-0.0303736	wilcox.test
Carbohydrates	Glucaric acid	0.31179	0.310955	0.2985	0.303	0.112475	0.107834	[0.264,0.34325]	[0.269,0.349]	0.583719	0.729649	1.01508	0.0215869	wilcox.test
Carbohydrates	D-Ribulose	9.5841	9.60303	9.532	9.9935	3.50468	3.1833	[7.4775,11.347]	[7.75825,11.6875]	0.587598	0.729935	1.04842	0.0682111	wilcox.test
Fatty Acids	Undecanoic acid	0.085387	0.081499	0.07	0.0695	0.0652414	0.0626023	[0.057,0.08925]	[0.055,0.0885]	0.600424	0.741264	0.992857	-0.0103419	wilcox.test
Carbohydrates	D-Gluconolactone	3.66072	3.63505	3.5405	3.557	0.847092	0.93499	[3.12025,4.13975]	[2.97875,4.228]	0.629966	0.768456	1.00466	0.00670786	wilcox.test
Organic Acids	Isocitric acid	3.39772	3.40716	3.217	3.188	1.04118	1.19845	[2.65425,3.93475]	[2.637,3.986]	0.636741	0.768456	0.990985	-0.0130643	wilcox.test
Fatty Acids	Linoleic acid	423.194	427.702	394.55	393.383	166.862	205.581	[300.67275,509.639]	[247.53575,568.88475]	0.637359	0.768456	0.997041	-0.00427535	wilcox.test
Fatty Acids	Sebacic acid	0.0785155	0.044005	0.042	0.0425	0.491518	0.013239	[0.03575,0.05]	[0.036,0.05]	0.637818	0.768456	1.0119	0.0170735	wilcox.test
Amino Acids	L-Homocitrulline	0.429835	0.421812	0.3945	0.3925	0.253431	0.2573	[0.2505,0.5485]	[0.24,0.544]	0.646958	0.7748	0.99493	-0.00733265	wilcox.test
Fatty Acids	Itaconic acid	0.186508	0.18067	0.173	0.1745	0.0789067	0.0722207	[0.144,0.2215]	[0.146,0.21475]	0.656906	0.782031	1.00867	0.012455	wilcox.test
Fatty Acids	9-Pentadecenoic acid	0.106044	0.102172	0.0745	0.076	0.112753	0.132861	[0.05775,0.11925]	[0.058,0.101]	0.669458	0.792257	1.02013	0.028759	wilcox.test
Benzenoids	Phenylacetic acid	12.1517	12.5939	10.345	10.3015	8.5947	9.18826	[6.4335,15.06125]	[6.8245,15.94775]	0.685629	0.806622	0.995795	-0.00607922	wilcox.test
Bile Acids	Hyodeoxycholic acid	0.075913	0.0760615	0.073	0.071	0.0507204	0.0663524	[0.054,0.0945]	[0.05075,0.092]	0.692547	0.809997	0.972603	-0.0400774	wilcox.test
Amino Acids	Ornithine	74.1978	74.024	67.988	71.473	27.0067	23.2305	[57.30025,83.9455]	[58.01425,87.5225]	0.707052	0.822153	1.05126	0.0721182	wilcox.test
Fatty Acids	5-Dodecenoic acid	0.549242	0.54401	0.472	0.4435	0.329622	0.326928	[0.3315,0.677]	[0.33425,0.669]	0.727408	0.837811	0.939619	-0.0898528	wilcox.test
Organic Acids	Alpha-Hydroxyisobutyric acid	1.42537	1.36506	1.361	1.3115	1.12673	1.0177	[0.71125,1.91925]	[0.72175,1.8215]	0.73124	0.837811	0.96363	-0.0534493	wilcox.test
SCFAs	Butyric acid	23.5082	23.583	23.109	23.116	5.18617	4.582	[20.271,26.3575]	[20.393,26.38675]	0.743052	0.837811	1.0003	0.000436944	wilcox.test
Phenylpropanoic Acids	3-Hydroxyphenylhydracrylic acid	0.113656	0.140106	0.0785	0.0765	0.12748	0.261585	[0.0395,0.136]	[0.04475,0.13725]	0.74468	0.837811	0.974522	-0.0372329	wilcox.test
Bile Acids	Glycolithocholic acid	0.0483135	0.0480985	0.046	0.046	0.0288222	0.0275593	[0.03675,0.053]	[0.036,0.05325]	0.745553	0.837811	1	0	wilcox.test
Carnitines	Stearylcarnitine	0.0843685	0.092448	0.0825	0.0815	0.051875	0.101075	[0.06,0.10525]	[0.06075,0.105]	0.745651	0.837811	0.987879	-0.0175941	wilcox.test
Benzenoids	Mandelic acid	0.082162	0.084287	0.079	0.0795	0.0303978	0.0367817	[0.063,0.097]	[0.06175,0.10425]	0.75089	0.838741	1.00633	0.00910221	wilcox.test
Pyridines	N-Methylnicotinamide	13.4892	13.7141	11.3905	11.4145	10.2075	9.98039	[6.7765,17.038]	[7.0985,17.52275]	0.756827	0.838741	1.00211	0.00303659	wilcox.test
Phenylpropanoic Acids	2-Hydroxycinnamic acid	0.04693	0.047388	0.044	0.046	0.0321742	0.0300088	[0.032,0.057]	[0.03,0.05925]	0.75906	0.838741	1.04545	0.0641303	wilcox.test
Organic Acids	Pyrrole-2-carboxylic acid	0.0722805	0.0774375	0.067	0.0675	0.0379487	0.0520109	[0.05475,0.0825]	[0.054,0.08325]	0.768332	0.844321	1.00746	0.0107264	wilcox.test
Carbohydrates	D-Maltose/Alpha-Lactose	2.60683	2.69391	2.2025	2.3465	1.38591	2.46756	[1.70475,3.249]	[1.78625,3.13725]	0.783608	0.856402	1.06538	0.0913684	wilcox.test
Phenylpropanoic Acids	Coumaric acid/4-Hydroxycinnamic acid	0.060895	0.06147	0.057	0.057	0.027803	0.0291299	[0.053,0.06125]	[0.055,0.061]	0.793919	0.862955	1	0	wilcox.test
Amino Acids	Creatine	38.5964	38.3317	37.7525	38.2555	8.62426	9.76288	[32.76575,43.493]	[30.814,45.81275]	0.803949	0.869134	1.01332	0.019095	wilcox.test
Carbohydrates	Maltotriose	1.17766	1.28001	0.96	0.9375	0.827573	2.37307	[0.70175,1.36325]	[0.688,1.338]	0.810312	0.869913	0.976562	-0.0342157	wilcox.test
Fatty Acids	10,13-Nonadecadienoic acid	0.103127	0.109697	0.0915	0.091	0.0675868	0.0751601	[0.06775,0.12425]	[0.06475,0.13325]	0.813995	0.869913	0.994536	-0.0079052	wilcox.test
Fatty Acids	Decanoic acid	1.81248	1.94113	1.5315	1.504	1.05006	2.28657	[1.18275,2.069]	[1.18875,2.0425]	0.818705	0.869913	0.982044	-0.0261408	wilcox.test
Benzenoids	Benzenebutanoic acid	5.53084	5.71873	2.604	2.9225	6.20945	6.41811	[0.94875,9.20675]	[0.97575,9.364]	0.822068	0.869913	1.12231	0.166474	wilcox.test
Amino Acids	L-Pipecolic acid	5.18848	5.19778	4.8345	4.7305	1.80778	1.82894	[3.957,6.016]	[3.88475,6.14725]	0.843665	0.888069	0.978488	-0.031374	wilcox.test
Amino Acids	L-Homoserine	8.68117	8.75641	8.5125	8.319	2.08536	2.08729	[7.1675,9.8955]	[7.27975,9.836]	0.8501	0.890157	0.977269	-0.0331728	wilcox.test
Bile Acids	Taurohyocholic acid	0.0571895	0.062874	0.055	0.055	0.0292349	0.0614877	[0.04975,0.06325]	[0.05,0.0625]	0.876454	0.911238	1	0	wilcox.test
Organic Acids	Fumaric acid	1.17431	1.2143	1.04	1.0065	0.896116	1.28971	[0.6605,1.53425]	[0.723,1.43725]	0.879345	0.911238	0.967788	-0.0472364	wilcox.test
Carbohydrates	N-Acetyl-D-glucosamine	0.90647	0.90199	0.789	0.78	0.473698	0.439443	[0.61575,1.0805]	[0.595,1.11025]	0.88412	0.911464	0.988593	-0.0165512	wilcox.test
Carbohydrates	N-Acetylneuraminic acid	1.99694	1.93159	1.783	1.8035	0.766993	0.617611	[1.49675,2.26725]	[1.49875,2.1765]	0.899508	0.922573	1.0115	0.0164927	wilcox.test
Organic Acids	3-Hydroxyisovaleric acid	0.72706	0.719545	0.6645	0.667	0.286381	0.254406	[0.55175,0.828]	[0.52125,0.866]	0.92901	0.94797	1.00376	0.00541756	wilcox.test
Fatty Acids	2,2-Dimethyladipic acid	0.041592	0.0424635	0.0345	0.035	0.0330114	0.0342369	[0.025,0.046]	[0.023,0.05025]	0.943791	0.958163	1.01449	0.0207586	wilcox.test
Benzenoids	3,4-Dihydroxymandelic acid	0.201909	0.207577	0.1975	0.1995	0.111895	0.129035	[0.12625,0.247]	[0.13525,0.242]	0.964468	0.97421	1.01013	0.0145361	wilcox.test
Fatty Acids	EPA	1.66826	1.87873	1.185	1.2175	1.45896	2.05492	[0.811,1.94125]	[0.72275,2.42125]	0.981368	0.9863	1.02743	0.0390347	wilcox.test
Carbohydrates	Lactulose	0.44675	0.471133	0.34	0.341	0.737962	0.810062	[0.326,0.383]	[0.3245,0.38925]	0.992063	0.992063	1.00294	0.00423699	wilcox.test
