# Supplementary material for: Discovery of metabolic biomarkers for gestational diabetes mellitus in a Chinese population
Source: Nutr Metab (Lond). 2021 Aug 21;18:79. doi: 10.1186/s12986-021-00606-8 (PMC8379750; doi:10.1186/s12986-021-00606-8)
Supplement: Supplementary file 6 — Additional file 6. Table S3. Function enrichments of DEMs in the second trimester group. [file 12986_2021_606_MOESM6_ESM.xlsx]

## Sheet: SMPDB
	Total	Expected	Hits	Raw P	Holm P	FDR	Enriched_Compounds
Alpha Linolenic Acid and Linoleic Acid Metabolism	19	0.779	5	0.000693	0.0679	0.0679	Linoleic acid Alpha-Linolenic acid Docosahexaenoic acid Adrenic acid 8,11,14-Eicosatrienoic acid
Beta Oxidation of Very Long Chain Fatty Acids	17	0.697	3	0.0292	1	1	L-Carnitine L-Acetylcarnitine Caprylic acid
Valine, Leucine and Isoleucine Degradation	60	2.46	6	0.0314	1	1	Alpha-ketoisovaleric acid L-Isoleucine 3-Methyl-2-oxovaleric acid L-Leucine Ketoleucine L-Valine
Fatty Acid Biosynthesis	35	1.44	4	0.0508	1	1	Acetic acid Palmitic acid Caprylic acid Myristic acid
Bile Acid Biosynthesis	65	2.67	5	0.121	1	1	Taurocholic acid Glycocholic acid Palmitic acid Chenodeoxycholic acid glycine conjugate Taurochenodesoxycholic acid
Aspartate Metabolism	35	1.44	3	0.17	1	1	Acetic acid L-Arginine N-Acetyl-L-aspartic acid
Carnitine Synthesis	22	0.902	2	0.227	1	1	L-Carnitine L-Lysine
Transfer of Acetyl Groups into Mitochondria	22	0.902	2	0.227	1	1	Citric acid D-Glucose
Glycerolipid Metabolism	25	1.03	2	0.274	1	1	Glyceric acid Palmitic acid
Biotin Metabolism	8	0.328	1	0.286	1	1	L-Lysine
Oxidation of Branched Chain Fatty Acids	26	1.07	2	0.289	1	1	L-Carnitine L-Acetylcarnitine
Mitochondrial Beta-Oxidation of Short Chain Saturated Fatty Acids	27	1.11	2	0.305	1	1	L-Carnitine Caprylic acid
Lactose Degradation	9	0.369	1	0.315	1	1	D-Glucose
Mitochondrial Beta-Oxidation of Long Chain Saturated Fatty Acids	28	1.15	2	0.32	1	1	L-Carnitine Stearic acid
Citric Acid Cycle	32	1.31	2	0.381	1	1	Citric acid Isocitric acid
Amino Sugar Metabolism	33	1.35	2	0.396	1	1	Acetic acid D-Fructose
Ketone Body Metabolism	13	0.533	1	0.422	1	1	(R)-3-Hydroxybutyric acid
Glucose-Alanine Cycle	13	0.533	1	0.422	1	1	D-Glucose
Warburg Effect	58	2.38	3	0.429	1	1	Citric acid D-Glucose Isocitric acid
Glycine and Serine Metabolism	59	2.42	3	0.441	1	1	Creatine Glyceric acid L-Arginine
Galactose Metabolism	38	1.56	2	0.469	1	1	D-Glucose D-Fructose
Fatty acid Metabolism	43	1.76	2	0.536	1	1	L-Carnitine Palmitic acid
Ethanol Degradation	19	0.779	1	0.552	1	1	Acetic acid
Lactose Synthesis	20	0.82	1	0.571	1	1	D-Glucose
Arginine and Proline Metabolism	53	2.17	2	0.653	1	1	Creatine L-Arginine
Glycolysis	25	1.03	1	0.653	1	1	D-Glucose
Plasmalogen Synthesis	26	1.07	1	0.668	1	1	Stearic acid
Pentose Phosphate Pathway	29	1.19	1	0.708	1	1	Gluconolactone
Urea Cycle	29	1.19	1	0.708	1	1	L-Arginine
Lysine Degradation	30	1.23	1	0.721	1	1	L-Lysine
Starch and Sucrose Metabolism	31	1.27	1	0.732	1	1	D-Fructose
Fructose and Mannose Degradation	32	1.31	1	0.744	1	1	D-Fructose
Fatty Acid Elongation In Mitochondria	35	1.44	1	0.775	1	1	Palmitic acid
Gluconeogenesis	35	1.44	1	0.775	1	1	D-Glucose
Sphingolipid Metabolism	40	1.64	1	0.819	1	1	D-Glucose
Propanoate Metabolism	42	1.72	1	0.834	1	1	L-Valine
Steroid Biosynthesis	48	1.97	1	0.872	1	1	Palmitic acid
Pyruvate Metabolism	48	1.97	1	0.872	1	1	Acetic acid

## Sheet: Predicted metabolite sets
	Total	Expected	Hits	Raw P	Holm P	FDR	Enriched_Compounds
methylmalonyl-CoA mutase	8	1.45	5	0.00573	1	1	Taurocholic acid Chenodeoxycholic acid glycine conjugate Taurochenodesoxycholic acid Glycocholic acid L-Isoleucine
Propionyl-CoA carboxylase, mitochondrial	8	1.45	5	0.00573	1	1	Taurocholic acid Chenodeoxycholic acid glycine conjugate Taurochenodesoxycholic acid Glycocholic acid L-Isoleucine
L-carnitine transport out of mitochondria via diffusion	7	1.27	4	0.0217	1	1	Taurocholic acid Chenodeoxycholic acid glycine conjugate Taurochenodesoxycholic acid Glycocholic acid
fatty acyl-CoA desaturase (n-C18:2CoA -> n-C18:3CoA)	5	0.905	3	0.0426	1	1	8,11,14-Eicosatrienoic acid Linoleic acid Alpha-Linolenic acid
pyridoxal kinase	17	3.08	6	0.0636	1	1	Taurocholic acid Chenodeoxycholic acid glycine conjugate Taurochenodesoxycholic acid Glycocholic acid Palmitoleic acid Oxalic acid
cysteinesulfinic acid oxidase	17	3.08	6	0.0636	1	1	Taurocholic acid Chenodeoxycholic acid glycine conjugate Taurochenodesoxycholic acid Glycocholic acid Palmitoleic acid Oxalic acid
Hypotaurine oxidase	17	3.08	6	0.0636	1	1	Taurocholic acid Chenodeoxycholic acid glycine conjugate Taurochenodesoxycholic acid Glycocholic acid Palmitoleic acid Oxalic acid
Reduced glutathione exchange	18	3.26	6	0.0825	1	1	Taurocholic acid Chenodeoxycholic acid glycine conjugate Taurochenodesoxycholic acid Glycocholic acid Palmitoleic acid Oxalic acid
L-Ascorbate exchange	18	3.26	6	0.0825	1	1	Taurocholic acid Chenodeoxycholic acid glycine conjugate Taurochenodesoxycholic acid Glycocholic acid Palmitoleic acid Oxalic acid
Linoleic acid (n-C18:2) transport in via diffusion	3	0.543	2	0.0852	1	1	8,11,14-Eicosatrienoic acid Linoleic acid
carnitine O-palmitoyltransferase	3	0.543	2	0.0852	1	1	Linoleic acid Alpha-Linolenic acid
Beta oxidation of fatty acid	3	0.543	2	0.0852	1	1	Linoleic acid Alpha-Linolenic acid
pyridoxal transport via diffusion	19	3.44	6	0.104	1	1	Taurocholic acid Chenodeoxycholic acid glycine conjugate Taurochenodesoxycholic acid Glycocholic acid Palmitoleic acid Oxalic acid
Arachidic acid exchange	19	3.44	6	0.104	1	1	Taurocholic acid Chenodeoxycholic acid glycine conjugate Taurochenodesoxycholic acid Glycocholic acid Palmitoleic acid Oxalic acid
Nitric Oxide Synthase (NO forming)	28	5.07	8	0.105	1	1	Taurocholic acid Chenodeoxycholic acid glycine conjugate Taurochenodesoxycholic acid Glycocholic acid Palmitoleic acid Docosahexaenoic acid Adrenic acid Oxalic acid
2-aminomuconate reductase	20	3.62	6	0.129	1	1	Taurocholic acid Chenodeoxycholic acid glycine conjugate Taurochenodesoxycholic acid Glycocholic acid Palmitoleic acid Oxalic acid
aminomuconate-semialdehyde dehydrogenase	20	3.62	6	0.129	1	1	Taurocholic acid Chenodeoxycholic acid glycine conjugate Taurochenodesoxycholic acid Glycocholic acid Palmitoleic acid Oxalic acid
picolinic acid decarboxylase	20	3.62	6	0.129	1	1	Taurocholic acid Chenodeoxycholic acid glycine conjugate Taurochenodesoxycholic acid Glycocholic acid Palmitoleic acid Oxalic acid
Glutathione:cystine oxidoreductase	20	3.62	6	0.129	1	1	Taurocholic acid Chenodeoxycholic acid glycine conjugate Taurochenodesoxycholic acid Glycocholic acid Palmitoleic acid Oxalic acid
transport into the mitochondria (carnitine)	4	0.724	2	0.151	1	1	Alpha-Linolenic acid Linoleic acid
carnitine transferase	4	0.724	2	0.151	1	1	Linoleic acid Alpha-Linolenic acid
Vitamin D3 uptake	12	2.17	4	0.152	1	1	Taurocholic acid Chenodeoxycholic acid glycine conjugate Taurochenodesoxycholic acid Glycocholic acid
ATP transporter, peroxisomal	12	2.17	4	0.152	1	1	Taurocholic acid Chenodeoxycholic acid glycine conjugate Taurochenodesoxycholic acid Glycocholic acid
3-Hydroxy-L-kynurenine hydrolase	21	3.8	6	0.156	1	1	Taurocholic acid Chenodeoxycholic acid glycine conjugate Taurochenodesoxycholic acid Glycocholic acid Palmitoleic acid Oxalic acid
3-hydroxyanthranilate 3,4-dioxygenase	21	3.8	6	0.156	1	1	Taurocholic acid Chenodeoxycholic acid glycine conjugate Taurochenodesoxycholic acid Glycocholic acid Palmitoleic acid Oxalic acid
5-hydroxy-L-tryptophan secretion via secretory vesicle (ATP driven)	21	3.8	6	0.156	1	1	Taurocholic acid Chenodeoxycholic acid glycine conjugate Taurochenodesoxycholic acid Glycocholic acid Palmitoleic acid Oxalic acid
kynurenine 3-monooxygenase	21	3.8	6	0.156	1	1	Taurocholic acid Chenodeoxycholic acid glycine conjugate Taurochenodesoxycholic acid Glycocholic acid Palmitoleic acid Oxalic acid
L-Tryptophan:oxygen 2,3-oxidoreductase (decyclizing)	21	3.8	6	0.156	1	1	Taurocholic acid Chenodeoxycholic acid glycine conjugate Taurochenodesoxycholic acid Glycocholic acid Palmitoleic acid Oxalic acid
N-Formyl-L-kynurenine amidohydrolase	21	3.8	6	0.156	1	1	Taurocholic acid Chenodeoxycholic acid glycine conjugate Taurochenodesoxycholic acid Glycocholic acid Palmitoleic acid Oxalic acid
nicotinate-nucleotide diphosphorylase (carboxylating)	21	3.8	6	0.156	1	1	Taurocholic acid Chenodeoxycholic acid glycine conjugate Taurochenodesoxycholic acid Glycocholic acid Palmitoleic acid Oxalic acid
Quinolinate Synthase (Eukaryotic)	21	3.8	6	0.156	1	1	Taurocholic acid Chenodeoxycholic acid glycine conjugate Taurochenodesoxycholic acid Glycocholic acid Palmitoleic acid Oxalic acid
O2 transport, endoplasmic reticulum	13	2.35	4	0.192	1	1	Taurocholic acid Chenodeoxycholic acid glycine conjugate Taurochenodesoxycholic acid Glycocholic acid
dehydroascorbate transport (uniport)	27	4.89	7	0.192	1	1	Taurocholic acid Chenodeoxycholic acid glycine conjugate Taurochenodesoxycholic acid Glycocholic acid Palmitoleic acid Adrenic acid Oxalic acid
H2O transport, lysosomal	5	0.905	2	0.223	1	1	D-Fructose D-Glucose
N-acetylglucosamine-6-phosphate deacetylase	5	0.905	2	0.223	1	1	D-Fructose D-Glucose
Glutathione dehydrogenase (dehydroascorbate reductase)	29	5.25	7	0.252	1	1	Taurocholic acid Chenodeoxycholic acid glycine conjugate Taurochenodesoxycholic acid Glycocholic acid Palmitoleic acid Adrenic acid Oxalic acid
hydrogen peroxide transport via diffusion	35	6.34	8	0.281	1	1	Taurocholic acid Chenodeoxycholic acid glycine conjugate Taurochenodesoxycholic acid Glycocholic acid Palmitoleic acid Docosahexaenoic acid Adrenic acid Oxalic acid
o2 transport (diffusion)	35	6.34	8	0.281	1	1	Taurocholic acid Chenodeoxycholic acid glycine conjugate Taurochenodesoxycholic acid Glycocholic acid Palmitoleic acid Docosahexaenoic acid Adrenic acid Oxalic acid
Iodide:hydrogen-peroxide oxidoreductase 4	25	4.53	6	0.285	1	1	Taurocholic acid Chenodeoxycholic acid glycine conjugate Taurochenodesoxycholic acid Glycocholic acid Palmitoleic acid Oxalic acid
L-Thyroxine exchange	25	4.53	6	0.285	1	1	Taurocholic acid Chenodeoxycholic acid glycine conjugate Taurochenodesoxycholic acid Glycocholic acid Palmitoleic acid Oxalic acid
glucosamine-6-phosphate deaminase	6	1.09	2	0.298	1	1	D-Fructose D-Glucose
2-oxoisovalerate dehydrogenase (acylating; 3-methyl-2-oxobutanoate), mitochondrial	2	0.362	1	0.33	1	1	L-Valine
3-amino-isobutyrate transport	2	0.362	1	0.33	1	1	L-Valine
3-amino-isobutyrate transport, mitochondrial	2	0.362	1	0.33	1	1	L-Valine
3-hydroxyacyl-CoA dehydratase (3-hydroxyisobutyryl-CoA) (mitochondria)	2	0.362	1	0.33	1	1	L-Valine
3-hydroxyisobutyrate dehydrogenase, mitochondrial	2	0.362	1	0.33	1	1	L-Valine
3-hydroxyisobutyryl-CoA hydrolase, mitochondrial	2	0.362	1	0.33	1	1	L-Valine
acyl-CoA dehydrogenase (isobutyryl-CoA), mitochondrial	2	0.362	1	0.33	1	1	L-Valine
L-3-Amino-isobutanoate exchange	2	0.362	1	0.33	1	1	L-Valine
L-3-aminoisobutyrate transaminase, mitochondrial	2	0.362	1	0.33	1	1	L-Valine
malonate-semialdehyde dehydrogenase (acetylating), mitochondrial	2	0.362	1	0.33	1	1	L-Valine
methylmalonate-semialdehyde dehydrogenase	2	0.362	1	0.33	1	1	L-Valine
Fatty acid omega-hydroxylase	2	0.362	1	0.33	1	1	Myristic acid
dihomo-gamma-linolenic acid (n-6) exchange	2	0.362	1	0.33	1	1	8,11,14-Eicosatrienoic acid
L-Lysine exchange	2	0.362	1	0.33	1	1	L-Lysine
H+ exchange	2	0.362	1	0.33	1	1	Citric acid
fatty-acyl-CoA elongation (n-C20:5CoA)	2	0.362	1	0.33	1	1	Docosahexaenoic acid
gamma-linolenic acid exchange	2	0.362	1	0.33	1	1	Linoleic acid
fatty-acid--CoA ligase (tetradecanoate)	2	0.362	1	0.33	1	1	Myristic acid
omega hydroxy tetradecanoate (n-C14:0) exchange	2	0.362	1	0.33	1	1	Myristic acid
Tetradecanoate (n-C14:0) transport in via uniport	2	0.362	1	0.33	1	1	Myristic acid
carbamoyl-phosphate synthase (ammonia) (mitochondria	2	0.362	1	0.33	1	1	Creatine
Creatine transport (sodium symport) (2:1)	2	0.362	1	0.33	1	1	Creatine
ornithine carbamoyltransferase, irreversible	2	0.362	1	0.33	1	1	Creatine
Urea exchange	2	0.362	1	0.33	1	1	Creatine
fatty acid transport via diffusion	22	3.98	5	0.364	1	1	Alpha-Linolenic acid 8,11,14-Eicosatrienoic acid Adrenic acid Docosahexaenoic acid Palmitoleic acid
alpha-mannosidase, lysosomal	7	1.27	2	0.371	1	1	D-Fructose D-Glucose
beta-mannosidase, lysosomal	7	1.27	2	0.371	1	1	D-Fructose D-Glucose
DM Asn-X-Ser/Thr(ly)	7	1.27	2	0.371	1	1	D-Fructose D-Glucose
mannose efflux from lysosome	7	1.27	2	0.371	1	1	D-Fructose D-Glucose
dimethylallyltranstransferase	39	7.06	8	0.409	1	1	Taurocholic acid Chenodeoxycholic acid glycine conjugate Taurochenodesoxycholic acid Glycocholic acid Palmitoleic acid Docosahexaenoic acid Adrenic acid Oxalic acid
geranyltranstransferase	39	7.06	8	0.409	1	1	Taurocholic acid Chenodeoxycholic acid glycine conjugate Taurochenodesoxycholic acid Glycocholic acid Palmitoleic acid Docosahexaenoic acid Adrenic acid Oxalic acid
isopentenyl-diphosphate D-isomerase	39	7.06	8	0.409	1	1	Taurocholic acid Chenodeoxycholic acid glycine conjugate Taurochenodesoxycholic acid Glycocholic acid Palmitoleic acid Docosahexaenoic acid Adrenic acid Oxalic acid
Carbon monoxide exchange	39	7.06	8	0.409	1	1	Taurocholic acid Chenodeoxycholic acid glycine conjugate Taurochenodesoxycholic acid Glycocholic acid Palmitoleic acid Docosahexaenoic acid Adrenic acid Oxalic acid
CO transporter via diffusion	39	7.06	8	0.409	1	1	Taurocholic acid Chenodeoxycholic acid glycine conjugate Taurochenodesoxycholic acid Glycocholic acid Palmitoleic acid Docosahexaenoic acid Adrenic acid Oxalic acid
coproporphyrinogen oxidase (O2 required)	39	7.06	8	0.409	1	1	Taurocholic acid Chenodeoxycholic acid glycine conjugate Taurochenodesoxycholic acid Glycocholic acid Palmitoleic acid Docosahexaenoic acid Adrenic acid Oxalic acid
Ferrochelatase, mitochondrial	39	7.06	8	0.409	1	1	Taurocholic acid Chenodeoxycholic acid glycine conjugate Taurochenodesoxycholic acid Glycocholic acid Palmitoleic acid Docosahexaenoic acid Adrenic acid Oxalic acid
Heme oxygenase 1	39	7.06	8	0.409	1	1	Taurocholic acid Chenodeoxycholic acid glycine conjugate Taurochenodesoxycholic acid Glycocholic acid Palmitoleic acid Docosahexaenoic acid Adrenic acid Oxalic acid
Heme transport to cytosol	39	7.06	8	0.409	1	1	Taurocholic acid Chenodeoxycholic acid glycine conjugate Taurochenodesoxycholic acid Glycocholic acid Palmitoleic acid Docosahexaenoic acid Adrenic acid Oxalic acid
hydroxymethylbilane synthase	39	7.06	8	0.409	1	1	Taurocholic acid Chenodeoxycholic acid glycine conjugate Taurochenodesoxycholic acid Glycocholic acid Palmitoleic acid Docosahexaenoic acid Adrenic acid Oxalic acid
iron (II) transport	39	7.06	8	0.409	1	1	Taurocholic acid Chenodeoxycholic acid glycine conjugate Taurochenodesoxycholic acid Glycocholic acid Palmitoleic acid Docosahexaenoic acid Adrenic acid Oxalic acid
Nad(p)h biliverdin reductase	39	7.06	8	0.409	1	1	Taurocholic acid Chenodeoxycholic acid glycine conjugate Taurochenodesoxycholic acid Glycocholic acid Palmitoleic acid Docosahexaenoic acid Adrenic acid Oxalic acid
protoporphyrinogen IX mitochondrial transport	39	7.06	8	0.409	1	1	Taurocholic acid Chenodeoxycholic acid glycine conjugate Taurochenodesoxycholic acid Glycocholic acid Palmitoleic acid Docosahexaenoic acid Adrenic acid Oxalic acid
uroporphyrinogen decarboxylase (uroporphyrinogen III)	39	7.06	8	0.409	1	1	Taurocholic acid Chenodeoxycholic acid glycine conjugate Taurochenodesoxycholic acid Glycocholic acid Palmitoleic acid Docosahexaenoic acid Adrenic acid Oxalic acid
uroporphyrinogen-III synthase	39	7.06	8	0.409	1	1	Taurocholic acid Chenodeoxycholic acid glycine conjugate Taurochenodesoxycholic acid Glycocholic acid Palmitoleic acid Docosahexaenoic acid Adrenic acid Oxalic acid
7-alpha,24(S)-Dihydroxycholesterol exchange	8	1.45	2	0.442	1	1	Chenodeoxycholic acid glycine conjugate Taurochenodesoxycholic acid
7-alpha,25-Dihydroxycholesterol exchange	8	1.45	2	0.442	1	1	Chenodeoxycholic acid glycine conjugate Taurochenodesoxycholic acid
7-alpha,27-Dihydroxycholesterol exchange	8	1.45	2	0.442	1	1	Chenodeoxycholic acid glycine conjugate Taurochenodesoxycholic acid
cholesterol 25-hydroxylase	8	1.45	2	0.442	1	1	Chenodeoxycholic acid glycine conjugate Taurochenodesoxycholic acid
cytochrome P450, family 46, subfamily A, polypeptide 1	8	1.45	2	0.442	1	1	Chenodeoxycholic acid glycine conjugate Taurochenodesoxycholic acid
oxysterol 7-alpha-hydroxylase	8	1.45	2	0.442	1	1	Chenodeoxycholic acid glycine conjugate Taurochenodesoxycholic acid
24 trihydroxy cholesterol transport	8	1.45	2	0.442	1	1	Chenodeoxycholic acid glycine conjugate Taurochenodesoxycholic acid
25 trihydroxy cholesterol transport	8	1.45	2	0.442	1	1	Chenodeoxycholic acid glycine conjugate Taurochenodesoxycholic acid
27 trihydroxy cholesterol transport	8	1.45	2	0.442	1	1	Chenodeoxycholic acid glycine conjugate Taurochenodesoxycholic acid
oxysterol 7alpha-hydroxylase	8	1.45	2	0.442	1	1	Chenodeoxycholic acid glycine conjugate Taurochenodesoxycholic acid
carnitine O-acetyltransferase, reverse direction, peroxisomal	8	1.45	2	0.442	1	1	Docosahexaenoic acid Adrenic acid
carnitine-acetylcarnitine carrier, peroxisomal	8	1.45	2	0.442	1	1	Docosahexaenoic acid Adrenic acid
N-acetyl-glucosamine lysosomal efflux	8	1.45	2	0.442	1	1	D-Fructose D-Glucose
N-acetylglucosamine kinase	8	1.45	2	0.442	1	1	D-Fructose D-Glucose
fatty-acid--CoA ligase	24	4.34	5	0.446	1	1	Adrenic acid 8,11,14-Eicosatrienoic acid Linoleic acid Alpha-Linolenic acid Docosahexaenoic acid
fatty-acyl-CoA elongation (n-C18:3CoA)	3	0.543	1	0.452	1	1	8,11,14-Eicosatrienoic acid
fatty acyl-CoA desaturase (n-C20:3CoA -> n-C20:4CoA)	3	0.543	1	0.452	1	1	Adrenic acid
Succinate exchange	3	0.543	1	0.452	1	1	Creatine
Biotin exchange	3	0.543	1	0.452	1	1	L-Lysine
biotinidase (biotin), extracellular	3	0.543	1	0.452	1	1	L-Lysine
fatty-acyl-CoA elongation (n-C20:4CoA)	3	0.543	1	0.452	1	1	Adrenic acid
argininosuccinate lyase	3	0.543	1	0.452	1	1	Creatine
argininosuccinate synthase	3	0.543	1	0.452	1	1	Creatine
glycochenodeoxycholate exchange	41	7.42	8	0.474	1	1	Taurocholic acid Chenodeoxycholic acid glycine conjugate Taurochenodesoxycholic acid Glycocholic acid Palmitoleic acid Docosahexaenoic acid Adrenic acid Oxalic acid
carnitine O-aceyltransferase, mitochondrial	42	7.6	8	0.506	1	1	Taurocholic acid Chenodeoxycholic acid glycine conjugate Taurochenodesoxycholic acid Glycocholic acid Palmitoleic acid Docosahexaenoic acid Adrenic acid Oxalic acid
carnitine O-aceyltransferase, peroxisomal	42	7.6	8	0.506	1	1	Taurocholic acid Chenodeoxycholic acid glycine conjugate Taurochenodesoxycholic acid Glycocholic acid Palmitoleic acid Docosahexaenoic acid Adrenic acid Oxalic acid
carnitine-propcarnitine carrier, peroxisomal	42	7.6	8	0.506	1	1	Taurocholic acid Chenodeoxycholic acid glycine conjugate Taurochenodesoxycholic acid Glycocholic acid Palmitoleic acid Docosahexaenoic acid Adrenic acid Oxalic acid
cytochrome P450, family 7, subfamily A, polypeptide 1	42	7.6	8	0.506	1	1	Taurocholic acid Chenodeoxycholic acid glycine conjugate Taurochenodesoxycholic acid Glycocholic acid Palmitoleic acid Docosahexaenoic acid Adrenic acid Oxalic acid
taurine transport (sodium symport) (cytosol to peroxisome)	42	7.6	8	0.506	1	1	Taurocholic acid Chenodeoxycholic acid glycine conjugate Taurochenodesoxycholic acid Glycocholic acid Palmitoleic acid Docosahexaenoic acid Adrenic acid Oxalic acid
taurochenodeoxycholate exchange	42	7.6	8	0.506	1	1	Taurocholic acid Chenodeoxycholic acid glycine conjugate Taurochenodesoxycholic acid Glycocholic acid Palmitoleic acid Docosahexaenoic acid Adrenic acid Oxalic acid
transport into the mitochondria from cytosol (carnitine)	42	7.6	8	0.506	1	1	Taurocholic acid Chenodeoxycholic acid glycine conjugate Taurochenodesoxycholic acid Glycocholic acid Palmitoleic acid Docosahexaenoic acid Adrenic acid Oxalic acid
Cytochrome P450 27	42	7.6	8	0.506	1	1	Taurocholic acid Chenodeoxycholic acid glycine conjugate Taurochenodesoxycholic acid Glycocholic acid Palmitoleic acid Docosahexaenoic acid Adrenic acid Oxalic acid
5-beta-cytochrome P450, family 27, subfamily A, polypeptide 1	42	7.6	8	0.506	1	1	Taurocholic acid Chenodeoxycholic acid glycine conjugate Taurochenodesoxycholic acid Glycocholic acid Palmitoleic acid Docosahexaenoic acid Adrenic acid Oxalic acid
fatty acid intracellular transport	42	7.6	8	0.506	1	1	Docosahexaenoic acid Taurocholic acid Chenodeoxycholic acid glycine conjugate Taurochenodesoxycholic acid Glycocholic acid Palmitoleic acid Adrenic acid Oxalic acid
NADP transporter, peroxisome	9	1.63	2	0.508	1	1	Taurocholic acid Glycocholic acid
NADPH transporter, peroxisome	9	1.63	2	0.508	1	1	Taurocholic acid Glycocholic acid
alpha-methylacyl-CoA racemase	44	7.97	8	0.569	1	1	Taurocholic acid Chenodeoxycholic acid glycine conjugate Taurochenodesoxycholic acid Glycocholic acid Palmitoleic acid Docosahexaenoic acid Adrenic acid Oxalic acid
alpha-methylacyl-CoA racemase (reductase)	44	7.97	8	0.569	1	1	Taurocholic acid Chenodeoxycholic acid glycine conjugate Taurochenodesoxycholic acid Glycocholic acid Palmitoleic acid Docosahexaenoic acid Adrenic acid Oxalic acid
Chenodeoxyglycocholate exchange	44	7.97	8	0.569	1	1	Taurocholic acid Chenodeoxycholic acid glycine conjugate Taurochenodesoxycholic acid Glycocholic acid Palmitoleic acid Docosahexaenoic acid Adrenic acid Oxalic acid
FADH2 transporter, peroxisomal	44	7.97	8	0.569	1	1	Taurocholic acid Chenodeoxycholic acid glycine conjugate Taurochenodesoxycholic acid Glycocholic acid Palmitoleic acid Docosahexaenoic acid Adrenic acid Oxalic acid
glycocholate exchange	44	7.97	8	0.569	1	1	Taurocholic acid Chenodeoxycholic acid glycine conjugate Taurochenodesoxycholic acid Glycocholic acid Palmitoleic acid Docosahexaenoic acid Adrenic acid Oxalic acid
Taurocholic acid exchange	44	7.97	8	0.569	1	1	Taurocholic acid Chenodeoxycholic acid glycine conjugate Taurochenodesoxycholic acid Glycocholic acid Palmitoleic acid Docosahexaenoic acid Adrenic acid Oxalic acid
acyl-Coenzyme A oxidase 2, branched chain	44	7.97	8	0.569	1	1	Taurocholic acid Chenodeoxycholic acid glycine conjugate Taurochenodesoxycholic acid Glycocholic acid Palmitoleic acid Docosahexaenoic acid Adrenic acid Oxalic acid
hydroxysteroid (17-beta) dehydrogenase 4	44	7.97	8	0.569	1	1	Taurocholic acid Chenodeoxycholic acid glycine conjugate Taurochenodesoxycholic acid Glycocholic acid Palmitoleic acid Docosahexaenoic acid Adrenic acid Oxalic acid
5-beta-cholestane-3-alpha,7-alpha,12-alpha-triol 27-hydroxylase	44	7.97	8	0.569	1	1	Taurocholic acid Chenodeoxycholic acid glycine conjugate Taurochenodesoxycholic acid Glycocholic acid Palmitoleic acid Docosahexaenoic acid Adrenic acid Oxalic acid
3-beta-hydroxysteroid-delta(8),delta(7)-isomerase	44	7.97	8	0.569	1	1	Taurocholic acid Chenodeoxycholic acid glycine conjugate Taurochenodesoxycholic acid Glycocholic acid Palmitoleic acid Docosahexaenoic acid Adrenic acid Oxalic acid
C-3 sterol dehydrogenase (4-methylzymosterol)	44	7.97	8	0.569	1	1	Taurocholic acid Chenodeoxycholic acid glycine conjugate Taurochenodesoxycholic acid Glycocholic acid Palmitoleic acid Docosahexaenoic acid Adrenic acid Oxalic acid
C-4 methyl sterol oxidase	44	7.97	8	0.569	1	1	Taurocholic acid Chenodeoxycholic acid glycine conjugate Taurochenodesoxycholic acid Glycocholic acid Palmitoleic acid Docosahexaenoic acid Adrenic acid Oxalic acid
peroxisomal thiolase 2	45	8.15	8	0.599	1	1	Taurocholic acid Chenodeoxycholic acid glycine conjugate Taurochenodesoxycholic acid Glycocholic acid Palmitoleic acid Docosahexaenoic acid Adrenic acid Oxalic acid
bile acid intracellular transport	45	8.15	8	0.599	1	1	Taurocholic acid Chenodeoxycholic acid glycine conjugate Taurochenodesoxycholic acid Glycocholic acid Palmitoleic acid Docosahexaenoic acid Adrenic acid Oxalic acid
aldo-keto reductase family 1, member C4 (chlordecone reductase; 3-alpha hydroxysteroid dehydrogenase, type I; dihydrodiol dehydrogenase 4)	45	8.15	8	0.599	1	1	Taurocholic acid Chenodeoxycholic acid glycine conjugate Taurochenodesoxycholic acid Glycocholic acid Palmitoleic acid Docosahexaenoic acid Adrenic acid Oxalic acid
aldo-keto reductase family 1, member D1 (delta 4-3-ketosteroid-5-beta-reductase)	45	8.15	8	0.599	1	1	Taurocholic acid Chenodeoxycholic acid glycine conjugate Taurochenodesoxycholic acid Glycocholic acid Palmitoleic acid Docosahexaenoic acid Adrenic acid Oxalic acid
Very-long-chain-fatty-acid-CoA ligase	45	8.15	8	0.599	1	1	Taurocholic acid Chenodeoxycholic acid glycine conjugate Taurochenodesoxycholic acid Glycocholic acid Palmitoleic acid Docosahexaenoic acid Adrenic acid Oxalic acid
bile acid Coenzyme A: amino acid N-acyltransferase	45	8.15	8	0.599	1	1	Taurocholic acid Chenodeoxycholic acid glycine conjugate Taurochenodesoxycholic acid Glycocholic acid Palmitoleic acid Docosahexaenoic acid Adrenic acid Oxalic acid
Proline dehydrogenase	34	6.16	6	0.611	1	1	Chenodeoxycholic acid glycine conjugate Taurochenodesoxycholic acid Palmitoleic acid Docosahexaenoic acid Adrenic acid Oxalic acid
acetyl-CoA carboxylase	17	3.08	3	0.626	1	1	8,11,14-Eicosatrienoic acid Docosahexaenoic acid Adrenic acid
24-dehydrocholesterol reductase [Precursor]	46	8.33	8	0.629	1	1	Taurocholic acid Chenodeoxycholic acid glycine conjugate Taurochenodesoxycholic acid Glycocholic acid Palmitoleic acid Docosahexaenoic acid Adrenic acid Oxalic acid
Lathosterol oxidase	46	8.33	8	0.629	1	1	Taurocholic acid Chenodeoxycholic acid glycine conjugate Taurochenodesoxycholic acid Glycocholic acid Palmitoleic acid Docosahexaenoic acid Adrenic acid Oxalic acid
O2 transport, peroxisomal	5	0.905	1	0.635	1	1	Oxalic acid
protoporphyrinogen oxidase, mitochondrial	53	9.59	9	0.664	1	1	Taurocholic acid 8,11,14-Eicosatrienoic acid Chenodeoxycholic acid glycine conjugate Taurochenodesoxycholic acid Glycocholic acid Palmitoleic acid Docosahexaenoic acid Adrenic acid Oxalic acid
enolase	6	1.09	1	0.703	1	1	Citric acid
pyruvate kinase	6	1.09	1	0.703	1	1	Citric acid
C-14 sterol reductase	49	8.87	8	0.71	1	1	Taurocholic acid Chenodeoxycholic acid glycine conjugate Taurochenodesoxycholic acid Glycocholic acid Palmitoleic acid Docosahexaenoic acid Adrenic acid Oxalic acid
C-3 sterol keto reductase (zymosterol)	49	8.87	8	0.71	1	1	Taurocholic acid Chenodeoxycholic acid glycine conjugate Taurochenodesoxycholic acid Glycocholic acid Palmitoleic acid Docosahexaenoic acid Adrenic acid Oxalic acid
C-4 sterol methyl oxidase (4,4-dimethylzymosterol)	49	8.87	8	0.71	1	1	Taurocholic acid Chenodeoxycholic acid glycine conjugate Taurochenodesoxycholic acid Glycocholic acid Palmitoleic acid Docosahexaenoic acid Adrenic acid Oxalic acid
cholesterol precursor intracellular transport	49	8.87	8	0.71	1	1	Taurocholic acid Chenodeoxycholic acid glycine conjugate Taurochenodesoxycholic acid Glycocholic acid Palmitoleic acid Docosahexaenoic acid Adrenic acid Oxalic acid
cytochrome P450 lanosterol 14-alpha-demethylase	49	8.87	8	0.71	1	1	Taurocholic acid Chenodeoxycholic acid glycine conjugate Taurochenodesoxycholic acid Glycocholic acid Palmitoleic acid Docosahexaenoic acid Adrenic acid Oxalic acid
FAD transporter, endoplasmic reticulum	49	8.87	8	0.71	1	1	Taurocholic acid Chenodeoxycholic acid glycine conjugate Taurochenodesoxycholic acid Glycocholic acid Palmitoleic acid Docosahexaenoic acid Adrenic acid Oxalic acid
FADH2 transporter, endoplasmic reticulum	49	8.87	8	0.71	1	1	Taurocholic acid Chenodeoxycholic acid glycine conjugate Taurochenodesoxycholic acid Glycocholic acid Palmitoleic acid Docosahexaenoic acid Adrenic acid Oxalic acid
lanosterol synthase	49	8.87	8	0.71	1	1	Taurocholic acid Chenodeoxycholic acid glycine conjugate Taurochenodesoxycholic acid Glycocholic acid Palmitoleic acid Docosahexaenoic acid Adrenic acid Oxalic acid
Previtamin D3 formation	49	8.87	8	0.71	1	1	Taurocholic acid Chenodeoxycholic acid glycine conjugate Taurochenodesoxycholic acid Glycocholic acid Palmitoleic acid Docosahexaenoic acid Adrenic acid Oxalic acid
Squalene epoxidase, endoplasmic reticular (NADP)	49	8.87	8	0.71	1	1	Taurocholic acid Chenodeoxycholic acid glycine conjugate Taurochenodesoxycholic acid Glycocholic acid Palmitoleic acid Docosahexaenoic acid Adrenic acid Oxalic acid
Squalene synthase	49	8.87	8	0.71	1	1	Taurocholic acid Chenodeoxycholic acid glycine conjugate Taurochenodesoxycholic acid Glycocholic acid Palmitoleic acid Docosahexaenoic acid Adrenic acid Oxalic acid
Vitamin D3 exchange	49	8.87	8	0.71	1	1	Taurocholic acid Chenodeoxycholic acid glycine conjugate Taurochenodesoxycholic acid Glycocholic acid Palmitoleic acid Docosahexaenoic acid Adrenic acid Oxalic acid
Vitamin D3 formation	49	8.87	8	0.71	1	1	Taurocholic acid Chenodeoxycholic acid glycine conjugate Taurochenodesoxycholic acid Glycocholic acid Palmitoleic acid Docosahexaenoic acid Adrenic acid Oxalic acid
dihydroceramide desaturase	38	6.88	6	0.73	1	1	Chenodeoxycholic acid glycine conjugate Taurochenodesoxycholic acid Palmitoleic acid Docosahexaenoic acid Adrenic acid Oxalic acid
7-dehydrocholesterol reductase	50	9.05	8	0.735	1	1	Taurocholic acid Chenodeoxycholic acid glycine conjugate Taurochenodesoxycholic acid Glycocholic acid Palmitoleic acid Docosahexaenoic acid Adrenic acid Oxalic acid
citrate synthase	7	1.27	1	0.758	1	1	Citric acid
methionine synthase	7	1.27	1	0.758	1	1	Creatine
glutamine phosphoribosyldiphosphate amidotransferase	14	2.53	2	0.759	1	1	D-Fructose D-Glucose
phosphoribosylaminoimidazole carboxylase	14	2.53	2	0.759	1	1	D-Fructose D-Glucose
phosphoribosylaminoimidazole synthase	14	2.53	2	0.759	1	1	D-Fructose D-Glucose
phosphoribosylaminoimidazolecarboxamide formyltransferase	14	2.53	2	0.759	1	1	D-Fructose D-Glucose
phosphoribosylaminoimidazolesuccinocarboxamide synthase	14	2.53	2	0.759	1	1	D-Fructose D-Glucose
phosphoribosylformylglycinamidine synthase	14	2.53	2	0.759	1	1	D-Fructose D-Glucose
phosphoribosylglycinamide formyltransferase	14	2.53	2	0.759	1	1	D-Fructose D-Glucose
phosphoribosylglycinamide synthase	14	2.53	2	0.759	1	1	D-Fructose D-Glucose
adenylosuccinate lyase	14	2.53	2	0.759	1	1	D-Fructose D-Glucose
Beta oxidation of long chain fatty acid	52	9.41	8	0.78	1	1	Taurocholic acid Chenodeoxycholic acid glycine conjugate Taurochenodesoxycholic acid Glycocholic acid Palmitoleic acid Docosahexaenoic acid Adrenic acid Oxalic acid
taurine transport (sodium symport) (2:1)	40	7.24	6	0.78	1	1	Chenodeoxycholic acid glycine conjugate Glycocholic acid Palmitoleic acid Docosahexaenoic acid Adrenic acid Oxalic acid
ATP synthase (four protons for one ATP)	22	3.98	3	0.802	1	1	D-Fructose D-Glucose Creatine
sterol 12-alpha-hydroxylase	42	7.6	6	0.823	1	1	Chenodeoxycholic acid glycine conjugate Taurochenodesoxycholic acid Palmitoleic acid Docosahexaenoic acid Adrenic acid Oxalic acid
sterol 12-alpha-hydroxylase (nadh)	42	7.6	6	0.823	1	1	Chenodeoxycholic acid glycine conjugate Taurochenodesoxycholic acid Palmitoleic acid Docosahexaenoic acid Adrenic acid Oxalic acid
pyruvate carboxylase	9	1.63	1	0.84	1	1	Citric acid
5,10-methylenetetrahydrofolatereductase (NADPH)	9	1.63	1	0.84	1	1	Creatine
glyceraldehyde-3-phosphate dehydrogenase	19	3.44	2	0.893	1	1	Citric acid Creatine
Glutamate transport via Na, H symport and K antiport	21	3.8	2	0.925	1	1	Citric acid Creatine
carboxylic acid dissociation	22	3.98	2	0.937	1	1	8,11,14-Eicosatrienoic acid Adrenic acid
hydroxy-delta-5-steroid dehydrogenase, 3 beta- and steroid delta-isomerase 7	37	6.7	4	0.939	1	1	Palmitoleic acid Docosahexaenoic acid Adrenic acid Oxalic acid
R group artificial flux	14	2.53	1	0.944	1	1	Linoleic acid
phosphoribosylpyrophosphate synthetase	23	4.16	2	0.947	1	1	D-Fructose D-Glucose
adenosylhomocysteinase	16	2.9	1	0.964	1	1	Creatine
methionine adenosyltransferase	16	2.9	1	0.964	1	1	Creatine
glutamine synthetase	34	6.16	3	0.97	1	1	D-Fructose D-Glucose Creatine
glycine hydroxymethyltransferase, reversible	18	3.26	1	0.976	1	1	Creatine
phosphoglycerate dehydrogenase	23	4.16	1	0.992	1	1	Creatine
phosphoserine phosphatase (L-serine)	23	4.16	1	0.992	1	1	Creatine
phosphoserine transaminase	23	4.16	1	0.992	1	1	Creatine
Trehalose exchange	100	18.1	9	1	1	1	Taurocholic acid D-Fructose D-Glucose Chenodeoxycholic acid glycine conjugate Taurochenodesoxycholic acid Citric acid Glycocholic acid Creatine Oxalic acid
L-Phenylalanine exchange	73	13.2	5	1	1	1	Taurocholic acid Chenodeoxycholic acid glycine conjugate Taurochenodesoxycholic acid Glycocholic acid Oxalic acid
lipid, flip-flop intracellular transport	98	17.7	8	1	1	1	Taurocholic acid Chenodeoxycholic acid glycine conjugate Taurochenodesoxycholic acid Glycocholic acid Palmitoleic acid Docosahexaenoic acid Adrenic acid Oxalic acid
FAD transporter, peroxisomal	70	12.7	3	1	1	1	Chenodeoxycholic acid glycine conjugate Taurochenodesoxycholic acid Oxalic acid
