# Supplementary material for: Discovery of metabolic biomarkers for gestational diabetes mellitus in a Chinese population
Source: Nutr Metab (Lond). 2021 Aug 21;18:79. doi: 10.1186/s12986-021-00606-8 (PMC8379750; doi:10.1186/s12986-021-00606-8)
Supplement: Supplementary file 8 — Additional file 8. Table S5: Pathway enrichments of DEMs in the second trimester group. [file 12986_2021_606_MOESM8_ESM.xlsx]

## Sheet: Lu_Table S5
	Total_In_Pathway	Expected	Hits	Raw P	'-log(p)	Holm P	FDR	Impact	Enriched_Compounds	KEGGLink
Valine, leucine and isoleucine biosynthesis	27	0.47113	5	7.7089e-05	9.4705	0.0061671	0.0061671	0.22222	4-Methyl-2-oxopentanoate Alpha-ketoisovaleric acid L-Isoleucine L-Leucine L-Valine	http://www.genome.jp/kegg-bin/show_pathway?hsa00290/C00123%09DeepSkyBlue/C00141%09DeepSkyBlue/C00183%09DeepSkyBlue/C00407%09DeepSkyBlue/C00233%09DeepSkyBlue
Fatty acid biosynthesis	49	0.85501	6	0.00015655	8.7621	0.012368	0.0062621	0	Caprylic acid Myristic acid Oleic acid Palmitic acid Palmitoleic acid Stearic acid	http://www.genome.jp/kegg-bin/show_pathway?hsa00061/C06424%09red/C08362%09DeepSkyBlue/C06423%09DeepSkyBlue/C01530%09DeepSkyBlue/C00712%09DeepSkyBlue/C00249%09DeepSkyBlue
Valine, leucine and isoleucine degradation	40	0.69796	5	0.00053128	7.5402	0.04144	0.014167	0.14035	4-Methyl-2-oxopentanoate Alpha-ketoisovaleric acid L-Isoleucine L-Leucine L-Valine	http://www.genome.jp/kegg-bin/show_pathway?hsa00280/C00123%09DeepSkyBlue/C00183%09DeepSkyBlue/C00141%09DeepSkyBlue/C00407%09DeepSkyBlue/C00233%09DeepSkyBlue
Primary bile acid biosynthesis	47	0.82011	4	0.0082983	4.7917	0.63897	0.13756	0.14036	Chenodeoxycholic acid glycine conjugate Glycocholic acid Taurochenodesoxycholic acid Taurocholic acid	http://www.genome.jp/kegg-bin/show_pathway?hsa00120/C05466%09DeepSkyBlue/C05465%09DeepSkyBlue/C01921%09DeepSkyBlue/C05122%09DeepSkyBlue
Aminoacyl-tRNA biosynthesis	75	1.3087	5	0.0088778	4.7242	0.67471	0.13756	0.09678	L-Arginine L-Isoleucine L-Leucine L-Lysine L-Valine	http://www.genome.jp/kegg-bin/show_pathway?hsa00970/C00062%09DeepSkyBlue/C00183%09DeepSkyBlue/C00047%09DeepSkyBlue/C00407%09DeepSkyBlue/C00123%09DeepSkyBlue
Glyoxylate and dicarboxylate metabolism	50	0.87246	4	0.010317	4.5739	0.77379	0.13756	0.16666	Citric acid Glyceric acid Isocitric acid Oxalic acid	http://www.genome.jp/kegg-bin/show_pathway?hsa00630/C00311%09DeepSkyBlue/C00209%09DeepSkyBlue/C00158%09DeepSkyBlue/C00258%09DeepSkyBlue
Pentose phosphate pathway	32	0.55837	3	0.017244	4.0603	1	0.19707	0.06522	D-Glucose Gluconolactone Glyceric acid	http://www.genome.jp/kegg-bin/show_pathway?hsa00030/C00198%09DeepSkyBlue/C00031%09DeepSkyBlue/C00258%09DeepSkyBlue
Taurine and hypotaurine metabolism	20	0.34898	2	0.046311	3.0724	1	0.41165	0.04348	Acetic acid Taurocholic acid	http://www.genome.jp/kegg-bin/show_pathway?hsa00430/C00033%09DeepSkyBlue/C05122%09DeepSkyBlue
Citrate cycle (TCA cycle)	20	0.34898	2	0.046311	3.0724	1	0.41165	0.125	Citric acid Isocitric acid	http://www.genome.jp/kegg-bin/show_pathway?hsa00020/C00311%09DeepSkyBlue/C00158%09DeepSkyBlue
Pantothenate and CoA biosynthesis	27	0.47113	2	0.079279	2.5348	1	0.63423	0.0606	Alpha-ketoisovaleric acid L-Valine	http://www.genome.jp/kegg-bin/show_pathway?hsa00770/C00141%09DeepSkyBlue/C00183%09DeepSkyBlue
Synthesis and degradation of ketone bodies	6	0.10469	1	0.10033	2.2993	1	0.67056	0.125	(R)-3-Hydroxybutyric acid	http://www.genome.jp/kegg-bin/show_pathway?hsa00072/C01089%09DeepSkyBlue
Glycolysis or Gluconeogenesis	31	0.54092	2	0.10058	2.2968	1	0.67056	0.02326	Acetic acid D-Glucose	http://www.genome.jp/kegg-bin/show_pathway?hsa00010/C00031%09DeepSkyBlue/C00033%09DeepSkyBlue
D-Arginine and D-ornithine metabolism	8	0.13959	1	0.13154	2.0285	1	0.80947	0.14286	L-Arginine	http://www.genome.jp/kegg-bin/show_pathway?hsa00472/C00062%09DeepSkyBlue
Biotin metabolism	11	0.19194	1	0.17638	1.7351	1	1	0	L-Lysine	http://www.genome.jp/kegg-bin/show_pathway?hsa00780/C00047%09DeepSkyBlue
Lysine degradation	47	0.82011	2	0.19714	1.6238	1	1	0.18368	L-Lysine Pipecolic acid	http://www.genome.jp/kegg-bin/show_pathway?hsa00310/C00047%09DeepSkyBlue/C00408%09DeepSkyBlue
Glycine, serine and threonine metabolism	48	0.83756	2	0.20356	1.5918	1	1	0.05085	Creatine Glyceric acid	http://www.genome.jp/kegg-bin/show_pathway?hsa00260/C00258%09DeepSkyBlue/C00300%09DeepSkyBlue
Starch and sucrose metabolism	50	0.87246	2	0.21646	1.5304	1	1	0.0244	beta-D-Fructose D-Glucose	http://www.genome.jp/kegg-bin/show_pathway?hsa00500/C02336%09DeepSkyBlue/C00031%09DeepSkyBlue
Linoleic acid metabolism	15	0.26174	1	0.23266	1.4582	1	1	0.61538	Linoleic acid	http://www.genome.jp/kegg-bin/show_pathway?hsa00591/C01595%09DeepSkyBlue
Sulfur metabolism	18	0.31408	1	0.27239	1.3005	1	1	0	Acetic acid	http://www.genome.jp/kegg-bin/show_pathway?hsa00920/C00033%09DeepSkyBlue
Selenoamino acid metabolism	22	0.38388	1	0.32225	1.1324	1	1	0	Acetic acid	http://www.genome.jp/kegg-bin/show_pathway?hsa00450/C00033%09DeepSkyBlue
Alanine, aspartate and glutamate metabolism	24	0.41878	1	0.34592	1.0615	1	1	0.02857	N-Acetyl-L-aspartic acid	http://www.genome.jp/kegg-bin/show_pathway?hsa00250/C01042%09red
Fatty acid elongation in mitochondria	27	0.47113	1	0.37991	0.96782	1	1	0	Palmitic acid	http://www.genome.jp/kegg-bin/show_pathway?hsa00062/C00249%09DeepSkyBlue
Arginine and proline metabolism	77	1.3436	2	0.39146	0.93787	1	1	0.13593	Creatine L-Arginine	http://www.genome.jp/kegg-bin/show_pathway?hsa00330/C00062%09DeepSkyBlue/C00300%09DeepSkyBlue
alpha-Linolenic acid metabolism	29	0.50602	1	0.40161	0.91228	1	1	0.125	Alpha-Linolenic acid	http://www.genome.jp/kegg-bin/show_pathway?hsa00592/C06427%09DeepSkyBlue
Glycerolipid metabolism	32	0.55837	1	0.43277	0.83755	1	1	0.02222	Glyceric acid	http://www.genome.jp/kegg-bin/show_pathway?hsa00561/C00258%09DeepSkyBlue
Lysine biosynthesis	32	0.55837	1	0.43277	0.83755	1	1	0.02857	L-Lysine	http://www.genome.jp/kegg-bin/show_pathway?hsa00300/C00047%09DeepSkyBlue
Pyruvate metabolism	32	0.55837	1	0.43277	0.83755	1	1	0.05263	Acetic acid	http://www.genome.jp/kegg-bin/show_pathway?hsa00620/C00033%09DeepSkyBlue
Amino sugar and nucleotide sugar metabolism	88	1.5355	2	0.45877	0.77921	1	1	0.01834	beta-D-Fructose D-Glucose	http://www.genome.jp/kegg-bin/show_pathway?hsa00520/C00031%09DeepSkyBlue/C02336%09DeepSkyBlue
Propanoate metabolism	35	0.61072	1	0.46235	0.77144	1	1	0.02083	L-Valine	http://www.genome.jp/kegg-bin/show_pathway?hsa00640/C00183%09DeepSkyBlue
Butanoate metabolism	40	0.69796	1	0.50833	0.67663	1	1	0.02	(R)-3-Hydroxybutyric acid	http://www.genome.jp/kegg-bin/show_pathway?hsa00650/C01089%09DeepSkyBlue
Galactose metabolism	41	0.71541	1	0.51705	0.65961	1	1	0	D-Glucose	http://www.genome.jp/kegg-bin/show_pathway?hsa00052/C00031%09DeepSkyBlue
Fatty acid metabolism	50	0.87246	1	0.58907	0.52922	1	1	0.01639	Palmitic acid	http://www.genome.jp/kegg-bin/show_pathway?hsa00071/C00249%09DeepSkyBlue
