# Supplementary material for: Discovery of metabolic biomarkers for gestational diabetes mellitus in a Chinese population
Source: Nutr Metab (Lond). 2021 Aug 21;18:79. doi: 10.1186/s12986-021-00606-8 (PMC8379750; doi:10.1186/s12986-021-00606-8)
Supplement: Supplementary file 9 — Additional file 9. Table S6: Pathway enrichments of DEMs in the third trimester group. [file 12986_2021_606_MOESM9_ESM.xlsx]

## Sheet: Lu_Table S6
	Total_In_Pathway	Expected	Hits	Raw P	'-log(p)	Holm P	FDR	Impact	Enriched_Compounds	KEGGLink
Aminoacyl-tRNA biosynthesis	75	1.1217	12	2.356e-10	22.169	1.8848e-08	1.8848e-08	0.20969	Glycine L-Alanine L-Arginine L-Glutamine L-Histidine L-Leucine L-Methionine L-Proline L-Serine L-Tryptophan L-Tyrosine L-Valine	http://www.genome.jp/kegg-bin/show_pathway?hsa00970/C00135%09red/C00062%09red/C00064%09red/C00037%09red/C00065%09red/C00073%09red/C00183%09red/C00041%09red/C00123%09red/C00078%09red/C00082%09red/C00148%09red
Alanine, aspartate and glutamate metabolism	24	0.35895	6	8.0443e-07	14.033	6.355e-05	3.2177e-05	0.28571	L-Alanine L-Glutamine N-Acetyl-L-aspartic acid Oxoglutaric acid Pyruvic acid Succinic acid	http://www.genome.jp/kegg-bin/show_pathway?hsa00250/C01042%09red/C00041%09red/C00022%09red/C00026%09DeepSkyBlue/C00064%09DeepSkyBlue/C00042%09red
Valine, leucine and isoleucine biosynthesis	27	0.40382	5	3.5778e-05	10.238	0.0027907	0.00095408	0.25925	4-Methyl-2-oxopentanoate Alpha-ketoisovaleric acid L-Leucine L-Valine Pyruvic acid	http://www.genome.jp/kegg-bin/show_pathway?hsa00290/C00022%09DeepSkyBlue/C00123%09DeepSkyBlue/C00141%09red/C00183%09red/C00233%09DeepSkyBlue
Nitrogen metabolism	39	0.5833	5	0.00022409	8.4035	0.017255	0.0040535	0.11538	Glycine L-Glutamine L-Histidine L-Tryptophan L-Tyrosine	http://www.genome.jp/kegg-bin/show_pathway?hsa00910/C00082%09red/C00078%09red/C00064%09red/C00135%09red/C00037%09red
Valine, leucine and isoleucine degradation	40	0.59826	5	0.00025334	8.2808	0.019254	0.0040535	0.12281	4-Methyl-2-oxopentanoate Alpha-ketoisovaleric acid L-Leucine L-Valine Methylmalonic acid	http://www.genome.jp/kegg-bin/show_pathway?hsa00280/C00123%09DeepSkyBlue/C00183%09DeepSkyBlue/C00141%09red/C00233%09red/C02170%09red
Phenylalanine, tyrosine and tryptophan biosynthesis	27	0.40382	4	0.00057939	7.4535	0.043454	0.0069095	0.06452	4-Hydroxyphenylpyruvic acid L-Tryptophan L-Tyrosine Phenylpyruvic acid	http://www.genome.jp/kegg-bin/show_pathway?hsa00400/C00166%09red/C00082%09DeepSkyBlue/C00078%09DeepSkyBlue/C01179%09red
Glycine, serine and threonine metabolism	48	0.71791	5	0.00060458	7.411	0.044739	0.0069095	0.30508	Glycine Guanidoacetic acid L-Serine L-Tryptophan Pyruvic acid	http://www.genome.jp/kegg-bin/show_pathway?hsa00260/C00065%09red/C00581%09red/C00037%09red/C00022%09red/C00078%09DeepSkyBlue
Arginine and proline metabolism	77	1.1516	6	0.00079835	7.133	0.05828	0.0079835	0.18447	Citrulline Guanidoacetic acid L-Arginine L-Glutamine L-Proline Pyruvic acid	http://www.genome.jp/kegg-bin/show_pathway?hsa00330/C00064%09red/C00327%09red/C00062%09red/C00148%09red/C00581%09red/C00022%09DeepSkyBlue
Butanoate metabolism	40	0.59826	4	0.0026263	5.9422	0.18909	0.023345	0.1	Oxoglutaric acid Pyruvic acid (R)-3-Hydroxybutyric acid Succinic acid	http://www.genome.jp/kegg-bin/show_pathway?hsa00650/C01089%09DeepSkyBlue/C00022%09DeepSkyBlue/C00042%09DeepSkyBlue/C00026%09red
Citrate cycle (TCA cycle)	20	0.29913	3	0.0029423	5.8285	0.20891	0.023539	0.1875	Oxoglutaric acid Pyruvic acid Succinic acid	http://www.genome.jp/kegg-bin/show_pathway?hsa00020/C00042%09DeepSkyBlue/C00026%09DeepSkyBlue/C00022%09red
Phenylalanine metabolism	45	0.67304	4	0.0040595	5.5067	0.28417	0.029524	0.07273	L-Tyrosine Phenylpyruvic acid Pyruvic acid Succinic acid	http://www.genome.jp/kegg-bin/show_pathway?hsa00360/C00166%09red/C00022%09DeepSkyBlue/C00042%09DeepSkyBlue/C00082%09red
Pantothenate and CoA biosynthesis	27	0.40382	3	0.0070258	4.9582	0.48478	0.046839	0.0909	Alpha-ketoisovaleric acid L-Valine Pyruvic acid	http://www.genome.jp/kegg-bin/show_pathway?hsa00770/C00141%09DeepSkyBlue/C00183%09red/C00022%09DeepSkyBlue
Cysteine and methionine metabolism	56	0.83756	4	0.0089019	4.7215	0.60533	0.054781	0.07408	L-Alanine L-Methionine L-Serine Pyruvic acid	http://www.genome.jp/kegg-bin/show_pathway?hsa00270/C00065%09red/C00073%09red/C00022%09red/C00041%09DeepSkyBlue
D-Glutamine and D-glutamate metabolism	11	0.16452	2	0.010992	4.5106	0.73647	0.062812	0.16667	L-Glutamine Oxoglutaric acid	http://www.genome.jp/kegg-bin/show_pathway?hsa00471/C00064%09red/C00026%09DeepSkyBlue
Propanoate metabolism	35	0.52347	3	0.014485	4.2346	0.95601	0.077254	0.06249	L-Valine Methylmalonic acid Succinic acid	http://www.genome.jp/kegg-bin/show_pathway?hsa00640/C02170%09red/C00042%09red/C00183%09red
Cyanoamino acid metabolism	16	0.2393	2	0.022884	3.7773	1	0.11442	0.08333	Glycine L-Serine	http://www.genome.jp/kegg-bin/show_pathway?hsa00460/C00037%09red/C00065%09red
Tyrosine metabolism	76	1.1367	4	0.025151	3.6829	1	0.11836	0.12222	4-Hydroxyphenylpyruvic acid L-Tyrosine Pyruvic acid Succinic acid	http://www.genome.jp/kegg-bin/show_pathway?hsa00350/C00082%09red/C01179%09DeepSkyBlue/C00022%09DeepSkyBlue/C00042%09red
Primary bile acid biosynthesis	47	0.70295	3	0.031756	3.4497	1	0.14114	0.10527	Chenodeoxycholic acid glycine conjugate Glycine Glycocholic acid	http://www.genome.jp/kegg-bin/show_pathway?hsa00120/C00037%09red/C05466%09red/C01921%09red
Taurine and hypotaurine metabolism	20	0.29913	2	0.034906	3.3551	1	0.14697	0.13044	L-Alanine Pyruvic acid	http://www.genome.jp/kegg-bin/show_pathway?hsa00430/C00041%09red/C00022%09DeepSkyBlue
Glyoxylate and dicarboxylate metabolism	50	0.74782	3	0.037234	3.2905	1	0.14894	0.01515	Oxoglutaric acid Pyruvic acid Succinic acid	http://www.genome.jp/kegg-bin/show_pathway?hsa00630/C00026%09DeepSkyBlue/C00022%09DeepSkyBlue/C00042%09red
Thiamine metabolism	24	0.35895	2	0.048853	3.0189	1	0.18611	0.06896	Glycine L-Tyrosine	http://www.genome.jp/kegg-bin/show_pathway?hsa00730/C00082%09red/C00037%09red
Vitamin B6 metabolism	32	0.4786	2	0.081536	2.5067	1	0.29649	0.1	Oxoglutaric acid Pyruvic acid	http://www.genome.jp/kegg-bin/show_pathway?hsa00750/C00026%09DeepSkyBlue/C00022%09DeepSkyBlue
Synthesis and degradation of ketone bodies	6	0.089738	1	0.086536	2.4472	1	0.30099	0.125	(R)-3-Hydroxybutyric acid	http://www.genome.jp/kegg-bin/show_pathway?hsa00072/C01089%09DeepSkyBlue
Methane metabolism	34	0.50852	2	0.09054	2.402	1	0.3018	0.02083	Glycine L-Serine	http://www.genome.jp/kegg-bin/show_pathway?hsa00680/C00037%09red/C00065%09red
Ubiquinone and other terpenoid-quinone biosynthesis	36	0.53843	2	0.099826	2.3043	1	0.31944	0.07692	4-Hydroxyphenylpyruvic acid L-Tyrosine	http://www.genome.jp/kegg-bin/show_pathway?hsa00130/C01179%09red/C00082%09DeepSkyBlue
D-Arginine and D-ornithine metabolism	8	0.11965	1	0.11373	2.1739	1	0.34993	0.14286	L-Arginine	http://www.genome.jp/kegg-bin/show_pathway?hsa00472/C00062%09red
Histidine metabolism	44	0.65808	2	0.13934	1.9709	1	0.41285	0.12	L-Histidine Oxoglutaric acid	http://www.genome.jp/kegg-bin/show_pathway?hsa00340/C00135%09red/C00026%09DeepSkyBlue
Ascorbate and aldarate metabolism	45	0.67304	2	0.1445	1.9345	1	0.41286	0.03922	Oxoglutaric acid Pyruvic acid	http://www.genome.jp/kegg-bin/show_pathway?hsa00053/C00022%09DeepSkyBlue/C00026%09DeepSkyBlue
Pyrimidine metabolism	60	0.89738	2	0.2257	1.4886	1	0.62261	0.01031	L-Glutamine Methylmalonic acid	http://www.genome.jp/kegg-bin/show_pathway?hsa00240/C00064%09red/C02170%09red
Sulfur metabolism	18	0.26921	1	0.23831	1.4342	1	0.6355	0.03704	L-Serine	http://www.genome.jp/kegg-bin/show_pathway?hsa00920/C00065%09red
Selenoamino acid metabolism	22	0.32904	1	0.28322	1.2615	1	0.7309	0	L-Alanine	http://www.genome.jp/kegg-bin/show_pathway?hsa00450/C00041%09red
Sphingolipid metabolism	25	0.37391	1	0.31521	1.1545	1	0.78802	0.025	L-Serine	http://www.genome.jp/kegg-bin/show_pathway?hsa00600/C00065%09red
beta-Alanine metabolism	28	0.41878	1	0.3458	1.0619	1	0.82725	0	L-Histidine	http://www.genome.jp/kegg-bin/show_pathway?hsa00410/C00135%09red
Glycolysis or Gluconeogenesis	31	0.46365	1	0.37507	0.98065	1	0.82725	0.02326	Pyruvic acid	http://www.genome.jp/kegg-bin/show_pathway?hsa00010/C00022%09DeepSkyBlue
Pentose phosphate pathway	32	0.4786	1	0.38453	0.95572	1	0.82725	0	Pyruvic acid	http://www.genome.jp/kegg-bin/show_pathway?hsa00030/C00022%09DeepSkyBlue
Lysine biosynthesis	32	0.4786	1	0.38453	0.95572	1	0.82725	0.02857	Oxoglutaric acid	http://www.genome.jp/kegg-bin/show_pathway?hsa00300/C00026%09DeepSkyBlue
Pyruvate metabolism	32	0.4786	1	0.38453	0.95572	1	0.82725	0.10526	Pyruvic acid	http://www.genome.jp/kegg-bin/show_pathway?hsa00620/C00022%09DeepSkyBlue
Terpenoid backbone biosynthesis	33	0.49356	1	0.39386	0.93175	1	0.82725	0.025	Pyruvic acid	http://www.genome.jp/kegg-bin/show_pathway?hsa00900/C00022%09DeepSkyBlue
Purine metabolism	92	1.376	2	0.40329	0.90811	1	0.82725	0.00714	Glycine L-Glutamine	http://www.genome.jp/kegg-bin/show_pathway?hsa00230/C00064%09red/C00037%09red
Glutathione metabolism	38	0.56834	1	0.43849	0.82443	1	0.87697	0.01613	Glycine	http://www.genome.jp/kegg-bin/show_pathway?hsa00480/C00037%09red
Nicotinate and nicotinamide metabolism	44	0.65808	1	0.48783	0.71779	1	0.95186	0	Pyruvic acid	http://www.genome.jp/kegg-bin/show_pathway?hsa00760/C00022%09DeepSkyBlue
Lysine degradation	47	0.70295	1	0.51089	0.6716	1	0.97312	0	Glycine	http://www.genome.jp/kegg-bin/show_pathway?hsa00310/C00037%09red
Starch and sucrose metabolism	50	0.74782	1	0.53294	0.62934	1	0.99152	0.0122	beta-D-Fructose	http://www.genome.jp/kegg-bin/show_pathway?hsa00500/C02336%09red
Pentose and glucuronate interconversions	53	0.79269	1	0.55403	0.59054	1	1	0	Pyruvic acid	http://www.genome.jp/kegg-bin/show_pathway?hsa00040/C00022%09DeepSkyBlue
Arachidonic acid metabolism	62	0.9273	1	0.61188	0.49122	1	1	0.27869	Arachidonic acid	http://www.genome.jp/kegg-bin/show_pathway?hsa00590/C00219%09red
Tryptophan metabolism	79	1.1816	1	0.70191	0.35395	1	1	0.10714	L-Tryptophan	http://www.genome.jp/kegg-bin/show_pathway?hsa00380/C00078%09red
Amino sugar and nucleotide sugar metabolism	88	1.3162	1	0.74098	0.29978	1	1	0.00917	beta-D-Fructose	http://www.genome.jp/kegg-bin/show_pathway?hsa00520/C02336%09red
Porphyrin and chlorophyll metabolism	104	1.5555	1	0.79851	0.22501	1	1	0.00877	Glycine	http://www.genome.jp/kegg-bin/show_pathway?hsa00860/C00037%09red
