# Supplementary material for: Discovery of metabolic biomarkers for gestational diabetes mellitus in a Chinese population
Source: Nutr Metab (Lond). 2021 Aug 21;18:79. doi: 10.1186/s12986-021-00606-8 (PMC8379750; doi:10.1186/s12986-021-00606-8)
Supplement: Supplementary file 10 — Additional file 10. Table S7: Candidate metabolite biomarkers in the second- and third-trimester groups. [file 12986_2021_606_MOESM10_ESM.xlsx]

## Sheet: Sheet2
Group_1_+_Group_2	Group_3_+_Group_4
Methyl_2_oxovaleric_acid	Glycylproline
D_Gluconolactone	Alpha_Ketoisovaleric_acid
D_Glucose	Ketoleucine
Hydroxybutyric_acid	Acetic_acid
Alpha_Hydroxyisobutyric_acid	Hydroxybutyric_acid
Isobutyric_acid	Isobutyric_acid
Isovaleric_acid	Isovaleric_acid
Octanoic_acid	Caproic_acid
Glycocholic_acid	Heptanoic_acid
Nonanoic_acid	Pyruvic_acid
Myristic_acid	Arachidonic_acid
DHA	Adrenic_acid
Palmitic_acid	Citramalic_acid
